# Supplementary material for: Evaluating the structure-based virtual screening performance of SARS-CoV-2 main protease: A benchmarking approach and a multistage screening example against the wild-type and Omicron variants
Source: PLoS One. 2025 Feb 19;20(2):e0318712. doi: 10.1371/journal.pone.0318712 (PMC11838920; doi:10.1371/journal.pone.0318712)
Supplement: S1 File — It also contains Table A for the active set chemotype clusters used for benchmarking, and Table B for the active set compounds used for benchmarking. It includes Table C showing the structures of Table 1. SI_file02 contains the SMILES of the active and decoy molecules.(ZIP) [file pone.0318712.s001.zip]

Archive with 3 entries (2 files):
- SI_file01_02/
- SI_file01_02/SI_file01.docx
- SI_file01_02/SI_file02.txt
