# Supplementary material for: Evaluating the structure-based virtual screening performance of SARS-CoV-2 main protease: A benchmarking approach and a multistage screening example against the wild-type and Omicron variants
Source: PLoS One. 2025 Feb 19;20(2):e0318712. doi: 10.1371/journal.pone.0318712 (PMC11838920; doi:10.1371/journal.pone.0318712)
Supplement: S1 File — It also contains Table A for the active set chemotype clusters used for benchmarking, and Table B for the active set compounds used for benchmarking. It includes Table C showing the structures of Table 1. SI_file02 contains the SMILES of the active and decoy molecules.(ZIP) [file pone.0318712.s001.zip › SI_file01_02/SI_file02.txt]

mol	Name	status	DOI	IC50 (uM)
Clc1c(COc2cc(Cl)cc(C=3C(=O)N(c4cnccc4)C=C(C=4C(=O)NC(=O)NC=4)C=3)c2)cccc1	cp01	active	https://dx.doi.org/10.1021/acscentsci.1c00039	0.017999999
Clc1c(F)c(OCc2c(Cl)cccc2)cc(C=2C(=O)N(c3cnccc3)C=C(C=3C(=O)NC(=O)NC=3)C=2)c1	cp02	active	https://dx.doi.org/10.1021/acscentsci.1c00039	0.02
Clc1cc(OCCC(F)(F)F)cc(C=2C(=O)N(c3cnccc3)C=C(C=3C(=O)NC(=O)NC=3)C=2)c1	cp03	active	https://dx.doi.org/10.1021/acscentsci.1c00039	0.025
Clc1cc(OCc2c(F)cccc2F)cc(C=2C(=O)N(c3cnccc3)C=C(C=3C(=O)NC(=O)NC=3)C=2)c1	cp04	active	https://dx.doi.org/10.1021/acscentsci.1c00039	0.035999998
Clc1cc(OCc2c(C)cccc2)cc(C=2C(=O)N(c3cnccc3)C=C(C=3C(=O)NC(=O)NC=3)C=2)c1	cp06	active	https://dx.doi.org/10.1021/acscentsci.1c00039	0.1
Clc1cc(OCCC(F)(F)F)cc(C=2C(=O)N(c3cnccc3)C=C(c3c(C#N)cccc3)C=2)c1	cp07	active	https://dx.doi.org/10.1021/acscentsci.1c00039	0.12
Clc1cc(OCCC)cc(C=2C(=O)N(c3cnccc3)C=C(c3c(C#N)cccc3)C=2)c1	cp08	active	https://dx.doi.org/10.1021/acscentsci.1c00039	0.14
Clc1cc(OCC2CC2)cc(C=2C(=O)N(c3cnccc3)C=C(c3c(C#N)cccc3)C=2)c1	cp09	active	https://dx.doi.org/10.1021/acscentsci.1c00039	0.17
S(c1oc(-c2sccc2)nn1)C=1n2ncnc2N=C(c2ccccc2)C=1	cp10	active	COVID Moonshot	0.22
Clc1cc2C(C(=O)Nc3c4c(cnc3)cccc4)=CCCc2cc1	cp11	active	COVID Moonshot	0.23
Clc1c(Cl)ccc(CC(=O)Nc2c3c(cnc2)cccc3)c1	cp12	active	COVID Moonshot	0.25999999
Clc1cc(N(C(=O)Nc2c3c(cnc2)cccc3)CCC2CCCCC2)ccc1	cp13	active	COVID Moonshot	0.25999999
O=C(N(Cc1cscc1)c1ccc(N(C)C)cc1)Cc1c2c(cnc1)cccc2	cp14	active	COVID Moonshot	0.28
Clc1cc(CN(C(=O)Cc2c3c(cnc2)cccc3)c2ncc(N(C)C)cc2)ccc1	cp15	active	COVID Moonshot	0.28
S(=O)(=O)(N(C(=O)c1occc1)c1cc2c(C(=O)OCC)c(C)n(S(=O)(=O)C)c2cc1)C	cp16	active	COVID Moonshot	0.28
Clc1cc(CC(=O)Nc2c3c(C)cccc3cnc2)ccc1	cp17	active	COVID Moonshot	0.33000001
Clc1c(F)ccc(CC(=O)Nc2c3c(cnc2)cccc3)c1	cp18	active	COVID Moonshot	0.37
Clc1cc(F)cc(CC(=O)Nc2c3c(cnc2)cccc3)c1	cp19	active	COVID Moonshot	0.38
S(=O)(=O)(Cc1c(F)cccc1)c1c(S(=O)(=O)c2ccccc2)nc(-c2ccc(F)cc2)o1	cp20	active	COVID Moonshot	0.38999999
Clc1cc(CC(=O)Nc2c3c(scc3)cnc2)ccc1	cp21	active	COVID Moonshot	0.41999999
Clc1cc(C#N)cc(CC(=O)Nc2c3c(cnc2)cccc3)c1	cp22	active	COVID Moonshot	0.43000001
Clc1cc(CN(C(=O)Cn2nnc3c2cccc3)c2ccc(N(C)C)cc2)ccc1	cp23	active	COVID Moonshot	0.49000001
Clc1c(C(=O)Nc2c(Cc3ccccc3)cccc2)nc(S(=O)(=O)C)nc1	cp24	active	COVID Moonshot	0.5
O=C(Nc1c(C)ccnc1)CN1CCN(C(=O)C)CC1	cp25	active	COVID Moonshot	0.63
Clc1cc(CC(=O)Nc2c3c(cnc2)cccc3)cc(N2CCN(C(=O)c3occc3)CC2)c1	cp26	active	COVID Moonshot	0.63800001
S(c1c(C#N)c(C)cc(C)n1)c1ncnc2n(Cc3ccccc3)nnc12	cp27	active	COVID Moonshot	0.63999999
Brc1cc(Nc2cc(Cl)cc(CC(=O)Nc3c4c(cnc3)cccc4)c2)c(OC)nc1	cp28	active	COVID Moonshot	0.68000001
Clc1cc(CC(=O)Nc2c3c(cnc2)cccc3)c(F)cc1	cp29	active	COVID Moonshot	0.69999999
ClCC(=O)c1c(C)c(C(=O)c2ccc(F)cc2)n2c1C=CC=C2	cp30	active	COVID Moonshot	0.70999998
Fc1c(O)ccc(CNC(=O)N2CCC(CN3c4c(cccc4)CC3)CC2)c1	cp31	active	https://doi.org/10.1021/acs.jcim.1c00355	0.73000002
Clc1ccc(-c2oc(Sc3sc([N+](=O)[O-])cn3)nn2)cc1	cp32	active	COVID Moonshot	0.88
S(=O)(=O)(N(C(=O)c1occc1)c1cc2c(C(=O)OC)c(C)n(S(=O)(=O)C)c2cc1)C	cp33	active	COVID Moonshot	0.93000001
O=C1c2c([O-])c(O)c(O)cc2OC(c2ccccc2)=C1	cp34	active	http://dx.doi.org/10.1038/s41401-020-0483-6	0.94
S(=O)(=O)(N(C)C)c1cc(C(=O)Nc2c(-c3ccccc3)nc3SC=Cn23)ccc1	cp35	active	COVID Moonshot	0.97000003
Clc1cc(CC(=O)Nc2c3c(cnc2)cccc3)cnc1	cp36	active	COVID Moonshot	0.99000001
Clc1c(C(=O)NCc2cc3OCOc3cc2)nc(S(=O)(=O)Cc2ccccc2)nc1	cp37	active	COVID Moonshot	1.39
O=C1OC(Nc2ccccc2)=Nc2c1cccc2	cp38	active	COVID Moonshot	1.5700001
Clc1cc(N2CCN(C(=O)c3c4c(cnc3)cccc4)CC2)ccc1	cp39	active	COVID Moonshot	1.6
O=C(N1CCC2(C(=O)NC(=O)N2)CC1)c1sc(N2CCOCC2)c(-c2ccccc2)c1	cp40	active	https://doi.org/10.1021/acs.jcim.1c00355	1.72
Clc1cc(OC)cc(C=2C(=O)N(c3cnccc3)C=C(C=3C(=O)NC(=O)NC=3)C=2)c1	cp05	active	https://dx.doi.org/10.1021/acscentsci.1c00039	1.2
F[C@H]1C=2[C@](C)([C@@H]3[C@@H](O)C[C@@]4(C)[C@](O)(C(=O)COC(=O)C)CC[C@@H]4[C@H]3C1)CCC(=O)C=2	ZINC16970861	decoy
Brc1n([C@@H]2O[C@H](COC(=O)C)[C@@H]3OC(C)(C)O[C@H]23)c2ncnc(N)c2n1	ZINC04823704	decoy
O=C(O[C@@H]1[C@@H](OC(=O)C)C[C@]2(C)[C@@H](C1(C)C)C[C@@H](O)[C@]13[C@@H](O)[C@H](C(=C)C1=O)CC[C@@H]23)C	ZINC05552251	decoy
O=[P@]1(C23CC4CC(C2)CC(C3)C4)O[C@@H]2[C@H](CO)O[C@@H](N3C(=O)N=C([O-])C=N3)[C@@H]2O1	ZINC04772453	decoy
O=C([O-])C[C@]1(C)[C@@H]2[C@@H](O)[C@@H](OC=O)C=3C(=O)[C@]4([C@@H](O)C(=O)C=3[C@@]2(C)CCC1)[C@@H](C)C4	ZINC04268252	decoy
S(=O)(=O)(N1CCCC1)c1cc(C(=O)N2CCN(C(=O)c3ccc(O)cc3)CC2)[nH]c1	ZINC29689259	decoy
BrC12CC3(C(=O)NNC(=O)C[C@H]4CS(=O)(=O)CC4)C[C@@H](C1)C[C@@H](C2)C3	ZINC24128305	decoy
O(C)c1c(OC)cc2[C@@H]3C(=O)c4c(O[C@@H]3COc2c1)c1c(O[C@@H]([C@@](O)(CO)C)C1)cc4	ZINC05495780	decoy
S(=O)(=O)(N)c1ccc([C@@H](N(C(=O)c2cc3N=C4N(C(=O)c3cc2)CCC4)C)C)cc1	ZINC27380473	decoy
O=C(N[C@@H](C)c1n2c(nn1)CCCCC2)CN1C(=O)[C@@]2(NC1=O)C[C@@H](C)CC(C)(C)C2	ZINC29899758	decoy
S(=O)(=O)(N1[C@@H](C(=O)Nc2sc3c(n2)CC[N+H](C)C3)CCC1)c1c(C)onc1C	ZINC27989746	decoy
O=C(CC=1SC=2N(C(=[N+H2])C(=Cc3c4c([nH]c3)cccc4)C(=O)N=2)N=1)N1CCOCC1	ZINC09424127	decoy
S(=O)(=O)(N1CCN(C(=O)NNC(=O)c2ccc(C)cc2)CC1)c1ccc(C#N)cc1	ZINC17447242	decoy
S(=O)(=O)(N1CCN(C(=O)N[C@H]2C[C@@H](C(F)(F)F)CCC2)CC1)N1CCOCC1	ZINC26290301	decoy
O=C(Nc1cc2c([nH]c3c2CCCC3)cc1)C1=NN([C@@H]2CS(=O)(=O)CC2)C(=O)CC1	ZINC25895069	decoy
O=[N+](O)c1cc([C-]2C(C#N)=C(N)[N+](N3CCOCC3)=C3C2=C(O)CC(C)(C)C3)ccc1	ZINC02542332	decoy
O=[N+]([O-])c1c(n(C)cn1)N1CCN(CC=2c3c(OC(=O)C=2)cc(NC(=O)C)cc3)CC1	ZINC29822117	decoy
O=C(NNC(=O)c1nc(N2CCOCC2)sc1)c1c(C)c2C(=O)N(C)C=Nc2s1	ZINC24291621	decoy
O=C(N[C@@H]1CN2C(=O)c3c(NC(=O)[C@@H]2C1)ccc(-c1cc2OCOc2cc1)c3)COC	ZINC08299374	decoy
O=C(NC[C@H]1Oc2c(OC1)cccc2)N[C@H]1CN(c2cc3OCCOc3cc2)C(=O)C1	ZINC09568814	decoy
O=C(NC1CCC(O)CC1)c1c2c(C)nn([C@H]3CS(=O)(=O)CC3)c2nc(C2CC2)c1	ZINC14180240	decoy
O=C(Nc1scc(C[N+H]2C[C@@H](C)O[C@@H](C)C2)n1)[C@H](C)N1C(=O)[C@H]2[C@@H](C1=O)CC=CC2	ZINC22297335	decoy
S(=O)(=O)(N1CCC(C(=O)N2[C@@H](C)c3n(ccc3)CC2)CC1)c1cn(C)c(C(=O)N)c1	ZINC29381044	decoy
O=C(CN1C(=O)c2c(n(-c3cc(C)cc(C)c3)nc2)N=C1)C=1C(=O)N(C)C(=O)N(C)C=1N	ZINC24876747	decoy
O=C(CN1C(=O)NC(=O)C=C1)N1[C@H](c2c(C)n(-c3ccccc3)nc2C)C(=O)NCC1	ZINC25141733	decoy
O=C(/C(/C#N)=C/C=1C(=O)[n+]2c(NC=1N1CCC(C(=O)N)CC1)cccc2)N1CCCCC1	ZINC09346196	decoy
O=S1(=O)C[C@H](N2CCN(CC3=Nc4sc5c(c4C(=O)N3)CCCC5)CC2)CC1	ZINC23479416	decoy
O=C(NN1C(=O)C2(NC1=O)CCCCC2)CN1C[C@@H](c2oc3c(n2)cccc3)CCC1	ZINC24666287	decoy
S(SC=1N=C2N(C)C(=O)N(C)C(=O)C2N=1)C=1N=C2N(C)C(=O)N(C)C(=O)C2N=1	ZINC08616126	decoy
O=C(Nc1n(C2=NC(=O)C3=C(N2)CCC3)nc(C)c1)[C@@H]1CN(c2ccc(C)cc2)C(=O)C1	ZINC09822616	decoy
OCC[C@@H]1N(c2nc(C)nc3sc(C)c(C)c23)CCCC1	ZINC20319390	decoy
O=C1C[C@H]2[C@](C)([C@H]3[C@H]([C@@H]4[C@](C)([C@@H]([C@@H](O)C)CC4)CC3)CC2)CC1	ZINC19943733	decoy
N(c1c(C)cccc1C)c1c(C(C)C)[nH]c2[n+]1c(C)cc(C)n2	ZINC00320619	decoy
N#Cc1c(N2Cc3c4c([nH]c3CC2)ccc(C)c4)nc(C)cc1C	ZINC26728049	decoy
N(c1c(-c2sccc2)[nH]c2[n+]1c(C)ccc2)C1CCCCC1	ZINC00319873	decoy
N(=C(/C)\c1ccncc1)\c1c(-c2[nH]c3c(n2)cccc3)cccc1	ZINC15414521	decoy
Fc1ccc([C@H]2Nc3n([C@@H](c4c(C)cccc4)C2)ncn3)cc1	ZINC00222998	decoy
Clc1cc2[nH]c(SCc3[nH]c4[n+](c3)cc(C)cc4)[n+H]c2cc1	ZINC12529513	decoy
ClCC[N+H]1[C@@H]2c3c(-c4c(O)c(OC)ccc4C2)cccc3CC1	ZINC06484950	decoy
N(=Nc1[n+H]cnc2sc3c(c12)CCCC3)C=C1C=CNC=C1	ZINC04680245	decoy
Cc1nn2C(c3ccc(N4CCCC4)cc3)Nc3c(-c2c1)cccc3	ZINC00817704	decoy
Clc1c(Nc2ncnc3n4c(nc23)CCCCC4)ccc(F)c1	ZINC06932548	decoy
O=C(N/N=C/c1c(C)cc(C)cc1)c1cc2nc(C)n(CC)c2cc1	ZINC06026943	decoy
S=C1N(CN2Cc3c(cccc3)CC2)N=C(NC(C)C)S1	ZINC16075132	decoy
Clc1c(C)n(-c2ccc(NC(=O)C3CCCC3)cc2)nc1C	ZINC27925104	decoy
S=C(N/N=C\1/c2c(O[C@@H](c3ccccc3)C/1)cccc2)NC	ZINC05566393	decoy
O=C1C=2C(=[N+H][C@@H]3[C@@H](NC=2)CCCC3)C[C@@H](c2ccc(C)cc2)C1	ZINC17031809	decoy
Fc1c(F)cc2nc(CN3C(=O)N(c4ccccc4)N=N3)[nH]c2c1	ZINC31765493	decoy
Fc1c(C[N+H]2CCN(c3c4c([nH]cc4)ccc3)CC2)cccc1	ZINC00087322	decoy
O=C(Nc1cc(C(C)C)ccc1)c1cc2OCCCOc2cc1	ZINC23244443	decoy
C([N+H]1[C@@H](c2noc(C)c2)CCC1)c1c(-c2ccc(C)cc2)[nH]nc1	ZINC21720049	decoy
O=C(N(C1=[N+H]CCCCC1)C1CCCCC1)NC1CCCCC1	ZINC22758237	decoy
O=C(NC1CCC(C(CC)(C)C)CC1)c1cc2nn[nH]c2cc1	ZINC30225236	decoy
Clc1c(C)ccc(-c2oc(C(=O)NC=3SCC[N+H]=3)cc2)c1	ZINC00513833	decoy
Oc1c(-c2[nH]c3c(-c4ccccc4)nn(C)c3n2)cc(C)cc1	ZINC20472687	decoy
O=C(N1[C@H](c2ccncc2)CCC1)c1[nH]c2c(C)c(C)cc(C)c2c1	ZINC29809547	decoy
S(C)c1c(C#N)c([C@@H]2CC=CCC2)c2[C-](O)CC(C)(C)Cc2[n+H]1	ZINC14671758	decoy
O=C(Nc1cc(-c2sc3c(n2)cccc3)ccc1)[C@H]1OCCC1	ZINC04512080	decoy
O=C(N1C[C@H](Nc2ccccc2)CCC1)c1c2c(ccc1)cccc2	ZINC11667566	decoy
O[C@@H]1[C@]2(CC)CN3[C@H](c4ccc(CC)cc4)[N+H](C[C@]1(C)C3)CC2	ZINC19336379	decoy
O=C(Nc1ccc(-n2ncnc2)cc1)c1sc2c(c1)CCC2	ZINC29856511	decoy
S(Cc1[nH]c2[n+](c1)cc(C)cc2)c1[nH]c2c(n1)cc(F)c(F)c2	ZINC31297184	decoy
Oc1c(C=Nc2c(C#N)c3c(s2)C[N+H](C)CC3)ccc(C)c1	ZINC04150643	decoy
FC(F)(F)C(O)(C(F)(F)F)[C@@H]1/C(=[N+H]\[O-])/C=C(C)CC1(C)C	ZINC17222908	decoy
O=C(NC=1SCC[N+H]=1)c1ccc(C2SCCCS2)cc1	ZINC14116675	decoy
S(Cc1[nH]c2c(n1)cccc2)c1ncnc2c1oc1c2cccc1	ZINC04039912	decoy
O=C(N1C[C@H](Cc2ccccc2)OCC1)c1cc2[nH]ccc2cc1	ZINC22624561	decoy
S([C@H]1C(=O)NCCCC1)c1n(-c2c(C(C)C)cccc2)cc[n+H]1	ZINC10989588	decoy
N(CCc1cc(C)ccc1)c1ncnc2n3c(nc12)CCCC3	ZINC06936938	decoy
ClC1=CC(C(=O)C=C1)=C1NCCN=C(C(F)(F)C(F)F)C1	ZINC17440340	decoy
OCCN1CN(Cc2ccccc2)c2[n+](c3c([nH]2)cccc3)C1	ZINC20101228	decoy
C(C)c1c(-c2ccc(CC)cc2)[nH]c2sc3c([n+]12)CCNC3	ZINC31976475	decoy
N(C)(C)c1ccc(C=2n3nnnc3NC(c3ccc(C)cc3)C=2)cc1	ZINC13131289	decoy
S(c1[nH]c(-c2ccccc2)cn1)c1ncnc2n(C)ncc12	ZINC24828429	decoy
O=C1N(C2CCCC2)C[C@H](c2[n+H]c(c(C)[nH]2)-c2c(C)cc(C)cc2)C1	ZINC19837202	decoy
Clc1cc2[nH]c(C(=O)Nc3sc(C(C)C)nn3)cc2cc1	ZINC28972040	decoy
C(C)c1ccc([C@@H]2Nc3n([C@H](c4ccccc4)C2)ncn3)cc1	ZINC13132166	decoy
O=C(CNc1nc(C)nc2sc(C)c(C)c12)N1C[C@H](C)CCC1	ZINC31866210	decoy
O=C(N/N=C\c1sccc1)c1n[nH]c(-c2sc(C)cc2)c1	ZINC08558596	decoy
O[C@H](C)[C@@H]1[C@@]2(C)[C@@H]([C@H]3[C@H]([C@@]4(C)C(=C[C@@H](O)CC4)CC3)CC2)CC1	ZINC25546321	decoy
N#Cc1c(C)cc(N[C@@H](C)c2occc2)[n+]2c1[nH]c1c2cccc1	ZINC25581483	decoy
O=C/1N(CC=C)/C(=N/c2ccc(O)cc2)/S\C\1=C/c1[nH]ccc1	ZINC16904240	decoy
C([N+H]1CCOCC1)c1ccc(-c2cc3c(NCCC3)cc2)cc1	ZINC32004571	decoy
Oc1ccc(-c2noc(-c3onc(-c4ccc(O)cc4)c3)c2)cc1	ZINC01647458	decoy
O(C)c1c(O)ccc(C2n3nc(C)cc3-c3c(N2)ccc(C)c3)c1	ZINC04458715	decoy
S=C1N(Nc2ccccc2)C(=O)/C(=C/c2ccncc2)/S1	ZINC08644081	decoy
O(CCNC1=Nc2n(nc(C)c2)-c2c1cccc2)c1ccccc1	ZINC07779325	decoy
FC(F)(F)c1cc2[C@@H]3[C@@H]([C@H](c4cnccc4)Nc2cc1)CC=C3	ZINC04168276	decoy
O=C1C=2[C@H]3C[C@@](O)(N(CCc4ccccc4)C=2CCC1)CCC3	ZINC15771485	decoy
O(C)c1cc2c(cc1)C[N+H]1[C@@H](c3[nH]c4c(c3CC1)cccc4)C2	ZINC03590945	decoy
O(CC)c1cc2c3ncnc(N4CCC(C)CC4)c3[nH]c2cc1	ZINC00536718	decoy
N#CC1(C#N)[C@@H](CC)[C@H]2C(C(C#N)C1=N)=CC[C@H](C(C)(C)C)C2	ZINC05489427	decoy
N(c1nc(C)c2nc(C)n(-c3ccccc3)c2n1)c1ccccc1	ZINC19816029	decoy
N(c1c(-c2ccc(C)cc2)nc2n1C=CN=C2)C1CCCCC1	ZINC03896465	decoy
C(C[N+H]1[C@H]2[C@@H](CCC1)CCCC2)CN1c2c(cccc2)CC=C1	ZINC05842994	decoy
O=C(OC)[C@H]1N[C@H](c2ccccc2)c2n(C)c3c(c2C1)cccc3	ZINC01620346	decoy
O[C@@](CC[C@H]1[C@@](O)(C)CC[C@@H]2C(C)(C)CCC[C@@]12C)(C)[C@H]1OC1	ZINC16036172	decoy
O=C(N1CCN(Cc2ccc(C#N)cc2)CC1)c1c(O)ccc(C)c1	ZINC17843090	decoy
FC(F)(F)c1cc(-n2nc(-c3cnccc3)c3c2NCC3)ccc1	ZINC03696335	decoy
O=C1N(C2CCCC2)C[C@H](c2[n+H]c(c(C)[nH]2)-c2c(C)ccc(C)c2)C1	ZINC20600155	decoy
[N+H2](Cc1nocc1)[C@H]1c2c(n(-c3ccc(C)cc3)nc2)CC(C)(C)C1	ZINC12001776	decoy
FC(F)(F)C(O)(C(F)(F)F)[C@H]1[C@H](O)[C@H](C(C)C)CC[C@H]1C	ZINC16981491	decoy
S(Cc1[nH]c2c(n1)cc(F)c(F)c2)c1[nH]c(C2CC2)nn1	ZINC30710692	decoy
O(CC(=C)C)c1cc2[C@H]3[C@H]([C@H](c4cnccc4)Nc2cc1)CC=C3	ZINC14547532	decoy
O=C1N(CC)c2c(N1CC)ccc(-c1c(-c3ccccc3)nc[nH]1)c2	ZINC14958438	decoy
O=C([C@@H]1[C@@](O)(c2ccc(C)cc2)CC[N+H](C)C1)c1ccc(C)cc1	ZINC01727260	decoy
Fc1cc(NC(=O)Cn2c3c(nc2)cc(C)c(C)c3)c(C)cc1	ZINC23658936	decoy
Fc1cc(/C=C/C(=O)N[C@H]2C[C@H](C)CCC2)c2OCOCc2c1	ZINC32029986	decoy
O=C(N/N=C/c1sccc1)c1n[nH]c(-c2sc(C)cc2)c1	ZINC04962487	decoy
c1(C=2N3[C@](c4ccccc4)([N+H2]CCC3)CSC=2)ccccc1	ZINC06574907	decoy
C(N1C(=C2NC=CC=C2)c2[nH]c3c(c2CC1)cccc3)c1cocc1	ZINC12302998	decoy
C([N+H]1[C@@H](c2noc(C)c2)CCC1)c1c(-c2ccccc2)[nH]nc1	ZINC21719955	decoy
S(Cc1[nH]c2sc3c([n+]2c1)cccc3)C1=[N+H][C@H](C)C[C@@H](C)N1	ZINC27029671	decoy
O=C(N[C@H](C)[C@H]1OCCC1)c1c2[nH]c3c(c2ccc1)C[C@@H](C)CC3	ZINC27907286	decoy
C(C)(C)(C)N1[C@H]([C@@H](C)[C@]2(O1)OCC(C)(C)N2)c1ccccc1	ZINC06488768	decoy
O[C@@H]1CC=2[C@](C)([C@H]3[C@H]([C@@H]4[C@@](C)([C@H](/C(=[N+H]/[O-])/C)CC4)CC3)CC=2)CC1	ZINC19865350	decoy
O=C(NC=1SCC[N+H]=1)c1c(C)c2c(C)nc(C3CC3)nc2s1	ZINC12950134	decoy
O=C(Nc1cc2c(cc1)cccc2)CN1[C@@H](C)c2n(ccc2)CC1	ZINC15415758	decoy
S([C@@H](C(=O)Nc1c(C#N)c2c(s1)CCC2)C)c1[n+](C)cc[nH]1	ZINC22766996	decoy
Nc1[n+](Cc2ccncc2)cnc2n(c(C)c(C)c12)C1CCCCC1	ZINC08993622	decoy
S(CC1=NC(=O)c2sc(-c3ccc(OC)cc3)cc2N1)c1nn2c(n1)N=CC=C2	ZINC10078746	decoy
O=[N+]([O-])c1cc(-n2c(C)c(C(=O)Nc3c(C)n(-c4ccc(C)cc4)nc3C)nn2)ccc1	ZINC31908514	decoy
O=C(NN1C(=O)c2c(sc(CC)c2)N=C1)CCN1C(=O)c2c(C)c(C)sc2N=C1	ZINC23390489	decoy
[S+](c1n[n-]cn1)=C1C(=O)c2c(C(=NS(=O)(=O)c3ccc(CC)cc3)C1)cccc2	ZINC18140531	decoy
FC(F)(F)[C@@]1(O)N(C(=O)c2ccc(Cn3c(C)c([N+](=O)[O-])c(C)n3)cc2)N=C(C)C1	ZINC00652543	decoy
O=C(Nc1cc2OC(=O)C=C(COC(=O)c3nc(-c4sccc4)sc3)c2cc1)C	ZINC27794870	decoy
S(CC(=O)Nc1cc2C(=O)N(C)C(=O)c2cc1)c1n(-c2c(C)cc(C)cc2)nnn1	ZINC25485250	decoy
S(=O)(=O)(N[C@@H](C(=O)N1CCC(C)CC1)c1ccccc1)c1c2nsnc2ccc1	ZINC03959714	decoy
S(=O)(=O)(N1CCN([C@@H](C(=O)Nc2onc(C)c2)C)CC1)c1c(C)c(C)cc(C)c1C	ZINC11252500	decoy
S(CC(=O)N1CCCCCCC1)c1nc(C2CC2)nc2N(C(=O)NC(=O)c12)C1CC1	ZINC23563568	decoy
S(=O)(=O)(C)c1cc(C(=O)Nc2scc(-c3oc4c(OC)cccc4c3)n2)ccc1	ZINC10748855	decoy
S(=O)(=O)(N[C@@H]1[C@H](C)[C@@H](C)CCC1)c1ccc(CN2C(=O)c3ncccc3C2=O)cc1	ZINC20558110	decoy
S(=O)(=O)(N1CCOCC1)c1c(C)ccc(NC(=O)c2c3O[C@H](C)[C@@H](C)c3ccc2)c1	ZINC09875351	decoy
S(=O)(=O)(O[C@@H]1C(OC)=CC(=O)[C@]2(C)[C@H]1CC=CC2)C[C@]12C(C)(C)[C@H](CC1=O)CC2	ZINC17173239	decoy
O(C)c1c([O-])c(OC)cc(C=C2C(=O)N=C(N3CCN(c4ccccc4)CC3)S2)c1	ZINC24544181	decoy
O=C(N(Cc1cc(C#N)ccc1)C)c1c2C(=O)NC(=O)N(C)c2nc(-c2ccccc2)c1	ZINC25106076	decoy
S(=O)(=O)(N(C)C)c1cc(C(=O)Nc2c(N3CCCC3)nc3c(n2)cccc3)ccc1	ZINC10913198	decoy
O=C(O[C@H]1CC=2[C@@](C)([C@H]3[C@@H](C(=O)C=2)[C@H]2[C@@](C)([C@](OC(=O)C)(C(=O)C)CC2)CC3)CC1)C	ZINC17354599	decoy
Clc1c(OC)cc(C)c(S(=O)([O-])=Nc2ccc(C3=Nn4c(nnc4)C=C3)cc2)c1	ZINC13713949	decoy
S(=O)(=O)(N1CCCCC1)c1cnc(N=NC2C(=O)N(C(C)C)c3c2cccc3)cc1	ZINC24046399	decoy
S(CC1=Nc2sc(C(=O)N(C[C@H]3Oc4c(OC3)cccc4)C)c(C)c2C(=O)N1)C	ZINC24654004	decoy
O(C)c1cc2-n3nnnc3C([C@@H](N3CCCC3)c3n(C4CCCCC4)nnn3)=Cc2cc1	ZINC13513737	decoy
Fc1c(NC(=O)c2cc([N+](=O)[O-])c(OC)cc2)cc(-c2n3c(nn2)CCCCC3)cc1	ZINC24831947	decoy
FC(F)(F)c1cc([N+](=O)[O-])c(N2CCN(C(=O)c3n[nH]c(-c4occc4)c3)CC2)cc1	ZINC28425052	decoy
FC(F)(F)c1n(CC(=O)NN2C(=O)[C@](C)(c3ccccc3)NC2=O)c2c(n1)cccc2	ZINC13099941	decoy
S(=O)(=O)(N1Cc2c(cccc2)CC1)c1c(C(=O)Nc2cnc(OC)cc2)scc1	ZINC12538088	decoy
Clc1c(NC(=O)c2n(C)ncc2C(=O)[O-])nn(Cc2c(Cl)cc(Cl)cc2)c1	ZINC20614461	decoy
Clc1c(-c2[nH]c(SCC(=O)[C@@]3(C)OC(=O)[C@@]4(C(=O)O[C@@H](C)C4)C3)nn2)cccc1	ZINC16319862	decoy
S(=O)(=O)(N1CCN(C(=O)c2ccc(/C=N/OC)cc2)CC1)c1cc2c(cc1)CCC2	ZINC25591386	decoy
S(c1n(C)c([C@@H]2Oc3c(OC2)cccc3)nn1)C1=Nn2c(C(F)(F)F)nnc2C=C1	ZINC14287749	decoy
O=C(N[C@@H]1[C@@H]2OC[C@H](n3c(Oc4cc(N(C)C)ccc4)nnn3)[C@@H]2OC1)c1ccc(C)cc1	ZINC25408964	decoy
O=C(NCCN1C(=O)/C(=C/c2ccc(C)cc2)/SC1=O)c1cnc2n(C(C)C)ncc2c1	ZINC27811468	decoy
O=C(N([C@H]1CS(=O)(=O)CC1)C1CCCC1)COC(=O)c1[nH]c2c(C)c(C)cc(C)c2c1	ZINC25654438	decoy
O=C(OC)c1ccc([C@H]2N(c3noc(C)c3)C(=O)C([O-])=C2C(=O)c2c(C)c(C)[nH]c2C)cc1	ZINC25077138	decoy
O=[N+]([O-])c1c(-n2nnc3c2cccc3)ccc(C(=O)N[C@H](C)c2n3c(nn2)CCCCC3)c1	ZINC29896120	decoy
S(=O)(=O)(N1[C@H](C(=O)NCc2onc(-c3ccccc3)n2)CCC1=O)c1ccc(C)cc1	ZINC09129551	decoy
O=[N+]([O-])c1ccc(/C=C\C(=O)N2[C@@H](c3c(C)n(-c4ccccc4)nc3C)C(=O)NCC2)cc1	ZINC25145264	decoy
O=[N+]([O-])c1c(/C=C/C(=O)N2Cc3c4c(c(C(=O)OC)ccc4)[nH]c3CC2)cc2OCOc2c1	ZINC24557297	decoy
FC(F)(F)c1n2N=C(N3CCC(C(=O)Nc4cc(OC)cc(OC)c4)CC3)C=Cc2nn1	ZINC10511428	decoy
S([C@H](C(=O)N[C@@H]1CS(=O)(=O)CC1)C)c1nn(c(C2CCCCC2)n1)-c1ccccc1	ZINC16821369	decoy
O=C(NC=1C(=O)N(N(C)C=1C)c1ccccc1)C=1C(=O)C=CN(c2ccc(OCC)cc2)N=1	ZINC09205676	decoy
O=[N+]([O-])c1ccc([C@H]2C(C(=O)OC[C@H]3OCCC3)=C(C)NC3=C2C(=O)CC(C)(C)C3)cc1	ZINC01203857	decoy
O=C(OCC(=O)c1cc2NC(=O)COc2cc1)CN1c2c(C(=O)c3c1cccc3)cccc2	ZINC11276385	decoy
S(=O)(=O)(Cc1oc(C(=O)NN2C(=O)c3c(C)c(C)sc3N=C2)cc1)c1ccccc1	ZINC17159977	decoy
S(Cc1ccc(C(=O)N/N=C/2\C(=O)Nc3c\2cc([N+](=O)[O-])cc3)cc1)c1n(C)cnn1	ZINC20785076	decoy
S(=O)(=O)(N1CCN(c2ccc(C(=O)C)cc2)CC1)c1sc(-c2c(C)c(C)[nH]n2)cc1	ZINC09686753	decoy
O=[N+]([O-])c1c(C2n3ncnc3NC3=C2C(=O)C[C@H](c2cc(OC)c(OC)cc2)C3)cccc1	ZINC18198076	decoy
O=C(NCc1sccc1)COC(=O)c1cc2S(=O)(=O)c3c(C(=O)c2cc1)cccc3	ZINC02653218	decoy
S(=O)(=O)(N1Cc2c(scc2)CC1)c1cc(NC(=O)c2n(C)cc([N+](=O)[O-])c2)ccc1	ZINC29137224	decoy
S(=O)(=O)(N1[C@H](C(=O)Nc2cc(C)c(-n3nnnc3)cc2)CCCC1)c1ccc(C)cc1	ZINC29103254	decoy
S(=O)(=O)(C)c1cc2sc(NC(=O)C3=NN(CCC)C(=O)c4c3cccc4)nc2cc1	ZINC03549793	decoy
ClC1=Nn2c(SCC(=O)NC3(c4cc5OCCOc5cc4)CCCC3)nnc2C=C1	ZINC24899960	decoy
O=[N+]([O-])c1c(-c2oc(-c3c(C(=O)OC)c(C)nc-4c3C(O)c3c-4cccc3)cc2)cccc1	ZINC00797873	decoy
O=C(Nc1n([C@@H]2CS(=O)(=O)CC2)nc(C(C)(C)C)c1)c1c(C)onc1-c1ccccc1	ZINC23360680	decoy
O=C(Nc1scc(C(=O)OCC)n1)[C@H]1CN(c2nnc(-c3ccncc3)cc2)CCC1	ZINC22488395	decoy
S(=O)(=O)(N1CCCC1)c1cc([N+](=O)[O-])c(N2CCC([C@H](O)c3ccccc3)CC2)cc1	ZINC22406178	decoy
O=C(N(Cc1c(OC)cccc1)C)c1ccc(CNC2=NS(=O)(=O)c3c2cccc3)cc1	ZINC18076311	decoy
S(CC(=O)c1cc(C(=O)N2CCCC2)[nH]c1)C=1N(C)C(=O)c2c(N=1)cc1c(c2)cccc1	ZINC25798396	decoy
O=C(N[C@@H](C(C)C)c1ccc(C(C)(C)C)cc1)C1=NN([C@@H]2CS(=O)(=O)CC2)C(=O)CC1	ZINC26795379	decoy
FC(F)(F)c1cc(-c2nn(CCC(=O)NN3C(=O)C4(NC3=O)CCCCC4)nn2)ccc1	ZINC11509025	decoy
FC(F)(F)c1ccc(CN(C(=O)c2c3c(C)nn(C)c3nc(C(C)C)c2)C2CC2)cc1	ZINC31318077	decoy
O(CCN/1C(=O)/C(=C\c2c(C)n(c(C)c2)-c2ccccc2)/S\C\1=N/c1ccccc1)C	ZINC02252645	decoy
S(Cc1nc(-c2ccc(C(C)C)cc2)sc1)c1oc(-c2c(C)[n+H]c(C)s2)nn1	ZINC25588150	decoy
Clc1sc(CN(C(=O)c2c3c(n(Cc4sccc4)nc3)nc(C)c2)CC)cc1	ZINC29599025	decoy
Clc1n(-c2ccccc2)nc(C)c1CSc1n(C)c(-c2c(OC)cccc2)nn1	ZINC24142329	decoy
S(CC(=O)c1c(n(C)c2c1cccc2)-c1ccccc1)c1n(C)c(C(F)(F)F)nn1	ZINC20977357	decoy
O=C(/C(/C#N)=C/c1c(C)n(C[C@H]2OCCC2)c(C)c1)N1CCC(Cc2ccccc2)CC1	ZINC24426373	decoy
S(Cc1noc(-c2sccc2)c1)c1n(c(N2CCCC2)nn1)-c1ccc(C)cc1	ZINC13121159	decoy
S([C@@H](C(=O)N1C[C@H](C)C[C@H](C)C1)C)c1n(c(Cc2ccccc2)nn1)-c1ccccc1	ZINC12710544	decoy
FC(F)(F)c1c2c(C3CC3)nn(-c3ccc(OC)cc3)c2nc(-c2cn(CC)nc2)c1	ZINC20615469	decoy
Clc1cc(-c2oc(CSc3n(c(N4CCC(C)CC4)nn3)C3CC3)nc2)ccc1	ZINC21700098	decoy
S(CCN1C(=O)/C(=C/c2oc([C@H]3[C@@H](C)C3)cc2)/SC1=C(C#N)C#N)c1ccccc1	ZINC15284341	decoy
Brc1sc(-c2oc(COC(=O)c3cc(C(F)(F)F)ccc3)nn2)cc1	ZINC18188919	decoy
S=C1N(C)C(c2ccc(C)cc2)=NN1CN1CCN(C(=O)CCC2CCCC2)CC1	ZINC26629192	decoy
S(CC(=O)N1[C@@H](C)CCC[C@@H]1C)c1n(c(Cc2sccc2)nn1)C1CCCCC1	ZINC03324207	decoy
O(c1nc(C[N+H]2CCCC2)nc2sc3c(c12)CCCC3)c1ccc(-c2ocnn2)cc1	ZINC22801865	decoy
S(CC(=O)N(Cc1ccc(F)cc1)C)c1oc(-c2sc3c(c2)C[C@@H](C)CC3)nn1	ZINC15278185	decoy
Brc1c(OC)cc(CSc2n(-c3c(C)cc(C)cc3)cnn2)c(OC)c1	ZINC24708844	decoy
Clc1ccc(-c2oc(CN(C(=O)CSc3nc[n+H]c4c3scc4)C)cc2)cc1	ZINC24713397	decoy
S(CC(=O)N1[C@@H](c2occc2)CC(c2occc2)=N1)c1scc(-c2ccccc2)[n+H]1	ZINC12697976	decoy
Clc1c(-c2n(c(SCc3oc(C(C)(C)C)nn3)nn2)-c2ccccc2)cccc1	ZINC20829463	decoy
S=C1N(CN2[C@@H](c3sc4c(n3)cccc4)CCC2)N=C(N(C(=O)C)C2CC2)S1	ZINC27499165	decoy
O=C(COc1ccc(Oc2ccccc2)cc1)N1C[C@H](c2oc3c(n2)cccc3)CCC1	ZINC24691797	decoy
Brc1sc(C(=O)CSc2ncnc3n(-c4ccccc4)ncc23)cc1	ZINC03537502	decoy
O=C(N1CCN(Cc2c(OC)ccc(C)c2)CC1)c1nn(-c2ccccc2)c2c1CCC2	ZINC28028529	decoy
Clc1n(Cc2cc(OC)ccc2)nc(C)c1/C=C/C(=O)N(C)[C@@H]1c2c(cccc2)CC1	ZINC27823769	decoy
S(Cc1c(C)oc(-c2sccc2)n1)C=1N(Cc2occc2)C(=O)c2c(N=1)cccc2	ZINC10392741	decoy
S(Cc1nc(N(C(=O)C)c2c(OC)cccc2)sc1)C12CC3CC(C1)CC(C2)C3	ZINC18759123	decoy
S(Cc1c(F)cccc1)c1n(CC)c([C@@H]2N(C(=O)c3c(F)cccc3)CCC2)nn1	ZINC20278953	decoy
Clc1c([C@@H](N2CCN(c3ccccc3)CC2)c2n(Cc3occc3)nnn2)cccc1	ZINC13505119	decoy
O=C(N/N=C/[C@@H]1O[C@H]2OC(C)(C)O[C@H]2[C@H]2OC(C)(C)O[C@@H]12)c1[nH]c2c(c1)cc(OCc1ccccc1)cc2	ZINC17129237	decoy
O=C(Nc1scc(C[N+H]2C[C@H](C)O[C@@H](C)C2)n1)CCC1=Nc2sc3c(c2C(=O)N1)CCCC3	ZINC14529888	decoy
S(C)c1[n+H]c2c(c(N(CO)CCO)n1)sc1nc(N3CCOCC3)c3c(c21)CC(C)(C)OC3	ZINC24547567	decoy
O=C(Nc1cc(C)cc(C)c1)[C@@H]1[C@H]2C(=O)N(C[C@H]3OCCC3)[C@@H](C(=O)N[C@@H]3[C@H](C)[C@@H](C)CCC3)[C@]32O[C@@H]1C=C3	ZINC20105964	decoy
S(=O)(=O)(N)c1cc2c(N(C(=O)COC(=O)c3c(-n4cccc4)sc4c3CCCC4)[C@@H](C)C2)cc1	ZINC16131176	decoy
O=[N+]([O-])c1c(C)n(Cc2c(OC)ccc([C@@H]3C(C#N)=C(N)Oc4n(-c5ccccc5)nc(C)c34)c2)nc1C	ZINC08456623	decoy
S(=O)(=O)(N1CCOCC1)c1cc(C(=O)NNC(=O)c2c(-c3ccc(C)cc3)ccs2)c(C)cc1	ZINC10598923	decoy
O=S1(=O)N(Cc2cc(OC)ccc2)c2c(cccc2)C=2OC(N)=C(C#N)[C@H](c3ccc(OCC)cc3)C1=2	ZINC20558754	decoy
O=[N+]([O-])c1cc2c(N3[C@H]([C@@H](C(=O)Nc4scc(-c5oc(CNC(=O)C)cc5)n4)C2)CCCC3)cc1	ZINC24672729	decoy
O=C(Nc1sc2c(n1)cccc2)C=1[C@@H](c2cc(OC)c(OC)c(OC)c2)C=2C(=O)CCCC=2NC=1C	ZINC08413489	decoy
S(=O)(=O)(NC)c1ccc(-c2oc(/C=C\3/C(=O)N(NC(=O)c4ccccc4)C(=S)S/3)cc2)cc1	ZINC25887919	decoy
S(=O)(=O)(NC1CCCCC1)c1cc(C(=O)N2[C@@H](c3cnccc3)CCCC2)cc(-c2n[nH]cc2)c1	ZINC14541435	decoy
S([C@@H](C(=O)N(CC(C)C)[C@@H]1CS(=O)(=O)CC1)C)c1nc(N)c2c(sc3c2CC[C@@H](C)C3)n1	ZINC23509534	decoy
S([C@@H](C(=O)C=1C(=O)N(C)C(=O)N(C)C=1N)C)c1n(C)c(-c2sc3c(c2)C[C@@H](CC)CC3)nn1	ZINC10440266	decoy
O=C([O-])[C@@H](NC(=O)CO/N=C/1\C=C2[C@@](C)([C@@H]3[C@@H]([C@@H]4[C@@](C)([C@@](O)(C#C)CC4)CC3)CC2)CC\1)c1ccccc1	ZINC12658425	decoy
Brc1sc(C(=O)NNC(=O)CCC2=C(C)n3nc(C(F)(F)F)nc3N=C2C)cc1	ZINC15762410	decoy
S(=O)(=O)(/N=C\1/NCCCCC/1)c1cc(NC(=O)c2c(C)n(c(C)c2)-c2ccc(OC)cc2)ccc1	ZINC27072790	decoy
FC(F)(F)c1c2c(oc(C(=O)NCCN3C(=O)/C(=C/c4ccc(F)cc4)/SC3=O)c2)nc([O-])c1	ZINC30673521	decoy
Clc1ccc(N2C(=O)C[C@@H](C(=O)Nc3n(C4=NC(=O)C=C(C(C)C)N4)nc(-c4sccc4)c3)C2)cc1	ZINC11855666	decoy
Brc1cc2C(c3ccccc3)=NCC(=O)N(CC(=O)NN=Cc3cc(OC)c(O)cc3)c2cc1	ZINC02689586	decoy
S(CC(=O)NNC(=O)c1ccccc1)c1n-2c(N(c3c(C)cc(C)cc3)C(=O)c3c-2cccc3)nn1	ZINC21366009	decoy
Fc1ccc(-c2n3c(c(C(=O)NNC(=O)Cc4[n+H]c(N5CCOCC5)sc4)n2)CCCCC3)cc1	ZINC25062666	decoy
Clc1n(Cc2ccc(C)cc2)nc(C)c1C(=O)NNC(=O)C1=NN(C(C)C)C(=O)c2c1cccc2	ZINC14889756	decoy
S(=O)(=O)(C)c1c(-c2ccc(N3C(=O)c4n(-c5c(C(=O)N)cccc5)nc(C(F)(F)F)c4CC3)cc2)cccc1	ZINC14950614	decoy
Clc1c(S(=O)(=O)N2C[C@H](C)CCC2)cc(C(=O)Nc2cc3c(C(=O)OC)n[nH]c3cc2)cc1	ZINC25013741	decoy
S(=O)(=O)(N1CCC(C(=O)NNC(=O)C23CC4CC(C2)CC(C3)C4)CC1)c1ccc(C(C)C)cc1	ZINC15900466	decoy
FC(F)(F)[C@@H]1n2nc(C(=O)Nc3cc(OC)c(OC)cc3)cc2N[C@H](c2cc3OCOc3cc2)C1	ZINC18210217	decoy
S(=O)(=O)(N1CCC(C(=O)OCc2nc(N)c3c(sc4c3CCCC4)n2)CC1)c1cn(C)cc1	ZINC29049749	decoy
O=C(Nc1ccc(-n2c(C3(NC=4C(=O)N(C)N(c5ccccc5)C=4C)CCCCC3)nnn2)cc1)C	ZINC15414518	decoy
O=C(NCc1cc(OC)cc(OC)c1)c1cc(N2C(=O)[C@]3(C)N(C2=O)CCc2c4c([nH]c32)cccc4)ccc1	ZINC02112099	decoy
O=C(N/N=C/[C@@H]1O[C@@H]2OC(C)(C)O[C@H]2[C@H]2OC(C)(C)O[C@@H]12)c1[nH]c2c(c1)cc(OCc1ccccc1)cc2	ZINC17129243	decoy
Clc1cc2nc(C3CCN(S(=O)(=O)c4ccc(S(=O)(=O)NC5CCCC5)cc4)CC3)[nH]c2cc1	ZINC12876948	decoy
O=C(Nc1n(C2=NC(=O)C3=C(N2)CCCC3)nc(-c2occc2)c1)COc1c2OC(C)(C)Cc2ccc1	ZINC12010564	decoy
S(=O)(=O)(NC1CCCC1)c1cc(C(=O)Nc2c(C)ccc(-c3n4c(nn3)CCCCC4)c2)ccc1	ZINC29793714	decoy
O=C(Nc1onc(-c2ccc(C)cc2)c1)CN1CCN(CC2=Nc3sc(C)c(C)c3C(=O)N2)CC1	ZINC21642075	decoy
FC(F)(F)c1c2c(oc(C(=O)NCCN3C(=O)/C(=C/c4c(F)cccc4)/SC3=O)c2)nc([O-])c1	ZINC27708602	decoy
FC(F)(F)[C@@H]1n2nc(C(=O)Nc3c(OC)ccc(OC)c3)cc2N[C@@H](c2cc3OCOc3cc2)C1	ZINC12465921	decoy
S(=O)(=O)(NC=1C(=O)N(N(C)C=1C)c1ccccc1)c1cc(C(=O)N[C@@H]2C[C@H](C)CCC2)c(C)cc1	ZINC30016642	decoy
O=C(N[C@H]1c2c(n(Cc3ccccc3)nc2)CCC1)c1c2C(=O)NC(=O)N(CC)c2nc(C(C)C)c1	ZINC24565734	decoy
S(=O)(=O)(N1[C@H]2CC(C)(C)C[C@@](C)(C1)C2)c1cc(C(=O)NCC[C@@H]2C(=O)Nc3c2cccc3)ccc1	ZINC24394693	decoy
S(=O)([O-])(=Nc1ccc(C)cc1)c1cc(C(=O)N2CCC(C(=O)Nc3noc(C)c3)CC2)c(C)cc1	ZINC23459182	decoy
S(=O)(=O)(NCCNC(=O)c1c(C)c2C(=O)N3C(=Nc2s1)CCCCC3)c1c(C)ccc(C)c1	ZINC29083836	decoy
S([C@H](C(=O)C=1C(=O)N(C)C(=O)N(C)C=1N)C)c1n(C)c(-c2sc3c(c2)C[C@H](CC)CC3)nn1	ZINC10440261	decoy
S([C@@H](C(=O)NC(=O)NC(C)(C)C)C)c1n-2c(N(c3ccc(CC)cc3)C(=O)c3c-2cccc3)nn1	ZINC16834701	decoy
S([C@H](C(=O)NC(=O)Nc1cc2OCCCOc2cc1)C)c1n(c(-c2c(F)cccc2)nn1)C1CC1	ZINC24602033	decoy
S(=O)(=O)(N1CCOCC1)c1cc(C(=O)N/N=C/c2c(-c3ccccc3)[nH]c3c2cccc3)ccc1	ZINC08825388	decoy
O=[N+]([O-])c1c(/C=N/[n+]2c(NC[C@H]3OCCC3)scc2-c2cc(O)c(O)cc2)cc2OCOc2c1	ZINC22231240	decoy
S(Cc1cc([C@@H]2C(C(=O)Nc3ccccc3)=C(C)NC3=C2C(=O)CCC3)sc1)c1n(C)nnn1	ZINC12416415	decoy
S([C@@H](C(=O)c1c(C)c(C(=O)C)c(C)[nH]1)C)C1=C(C#N)C2(C(C(=O)N1)=C1SC=C(C)N1)CCCC2	ZINC18354313	decoy
S(CC(=O)N(Cc1cc2OCCOc2cc1)C)C=1N(N)C(=O)c2c(-c3ccccc3)csc2N=1	ZINC18487002	decoy
O([C@@H](C)C1=NC(=O)c2c(N1)cccc2)C(=O)c1cc(NC(=O)c2cc3OCCOc3cc2)c(C)cc1	ZINC28707907	decoy
O=C(NNC(=O)c1c(-c2sccc2)nn(-c2ccccc2)c1)c1c(C)[n+H]c(N2CCOCC2)s1	ZINC12701365	decoy
S(CC(=O)Nc1cc(NC(=O)CC)c(C)cc1)c1n2c(nn1)-c1c(sc3c1CC[C@@H](C)C3)N=C2	ZINC06461917	decoy
S(Cc1nc(N)c2c(sc3c2CCCCC3)n1)c1n(CC=C)c([C@H]2CS(=O)(=O)CC2)nn1	ZINC25209676	decoy
Brc1c(C)cc(NC(=O)c2n[nH]c(-c3cc(S(=O)(=O)N(C)C)c(OC)cc3)c2)cc1	ZINC21806296	decoy
Clc1cn(C)c(C(=O)NNC(=O)C2CCN(S(=O)(=O)c3c(C)ccc(C(C)(C)C)c3)CC2)c1	ZINC12394663	decoy
S(=O)(=O)(/N=C\1/NCCCCC/1)c1cc(NC(=O)/C=C/c2c(C)n(-c3ccccc3)nc2C)ccc1	ZINC09634900	decoy
S(=O)(=O)(N(C)C)c1ccc(C2Nc3n(C(c4cc(OC)c(O)cc4)=C2)nc(C(F)(F)F)n3)cc1	ZINC09951529	decoy
O=C(Oc1c(OC)cc(C2C(C#N)=C(N)OC=3c4c(OC(=O)C2=3)cccc4)cc1OC)c1ccccc1	ZINC03014089	decoy
O=[N+]([O-])c1c(N2C[C@H](C)C[C@@H](C)C2)ccc(C(=O)NNC(=O)C2=NN(CC)C(=O)c3c2cccc3)c1	ZINC26546508	decoy
S(CN1C(=O)c2c(N=N1)cccc2)c1n-2c(N(c3cc(OC)ccc3)C(=O)c3c-2cccc3)nn1	ZINC09495782	decoy
O=C(OCC(=O)c1cc2OCCCOc2cc1)c1c2c(C)noc2nc(-c2c(C)sc(C)c2)c1	ZINC28478466	decoy
O=C(COc1ccc(C(C)C)cc1)N1CCN(c2ncnc3n(-c4ccc(C)cc4)nnc23)CC1	ZINC11665826	decoy
S(c1n(c([C@@H](C)[N+H]2CCCCC2)nn1)-c1ccc(F)cc1)c1c([N+](=O)[O-])n2c([S+]=CC2)n1	ZINC29004410	decoy
O=[N+]([O-])c1ccc(-c2ccc(-n3c(C)c(/C=N/N4C(=O)[C@H]5[C@H]6C=C[C@@H](C5C4=O)C6)cc3C)cc2)cc1	ZINC14407846	decoy
S(CC(=O)N1[C@H](c2occc2)CC(c2sccc2)=N1)c1sc2c(n1)ccc([N+](=O)[O-])c2	ZINC10592500	decoy
FC(F)(F)c1n2N=C(Oc3cc4OC(=O)C=C(c5ccc([N+](=O)[O-])cc5)c4cc3)C=Cc2nn1	ZINC14212065	decoy
O(C)c1c(OC)ccc(-c2c(C(C)C)nn3c2N=CC=2C(=O)C[C@H](c4c(OC)cccc4)CC3=2)c1	ZINC09290232	decoy
O(C)c1cc(OC)cc(-c2nn3C(N4CCN(c5ncccn5)CC4)=C4C(=Nc3c2)CCCC4)c1	ZINC01341777	decoy
FC(F)n1c(COC(=O)c2cc3S(=O)(=O)c4c(C(=O)c3cc2)cccc4)nc2c1cccc2	ZINC14121082	decoy
S(=O)(=O)(N1CCN([C@@H](C)c2onc(-c3ccc(C)cc3)n2)CC1)c1c2nsnc2ccc1	ZINC31583985	decoy
S(c1c(C(=O)N2C[C@@H](c3n4c(nn3)C=CC=C4)CCC2)cc([N+](=O)[O-])cc1)c1ccc(C)cc1	ZINC27074198	decoy
S(=O)(=O)(N1CCOCC1)c1cc([N+](=O)[O-])c(Sc2n(-c3c(C)cc(C)cc3)ccn2)cc1	ZINC18901329	decoy
S(=O)(=O)(C(C)C)c1cc(C(=O)N(C[C@H]2OCCC2)c2sc3c(c(C)ccc3)n2)ccc1	ZINC10889819	decoy
S(=O)(=O)(N1CCN(CN2C(=S)N(c3ccc(C(C)C)cc3)N=N2)CC1)N1CCCCCC1	ZINC14261082	decoy
O=[N+]([O-])c1cc(/C=C\2/C(=O)[N+](=C(C(C#N)C(=O)c3ccc(C(C)(C)C)cc3)S/2)C2CC2)ccc1	ZINC10296754	decoy
O([C@H](C(=O)c1cc2c(N(C(=O)C)CC2)cc1)C)C(=O)c1cc2c(C(=O)O[C@@H](c3ccccc3)C2)cc1	ZINC16130821	decoy
FC(F)(F)c1cc([N+](=O)[O-])c(Oc2c(/C=C\3/C(=O)N(c4ccccc4)N=C/3O)cccc2)cc1	ZINC16488281	decoy
S(CC=1N=C2N(C(=O)C=1)C(C)=CC=C2)C=1N(CCOC)C(=O)c2c(sc3c2CC[C@@H](C)C3)N=1	ZINC18782194	decoy
S(=O)(=O)(N1[C@@H](c2ccccc2)CO[C@]1(c1c(OC)cc([O-])o1)c1ccccc1)c1ccccc1	ZINC00719498	decoy
O=C([C@@H](c1ccccc1)C1CCCC1)N1Cc2c(c(OC)cc(-c3nnc(OC)cc3)c2)OCC1	ZINC12191148	decoy
O(C)c1c(OC)ccc(-c2oc(C)c(CN3C(=O)N(c4ccccc4)c4nc(C)cc(C)c4C3=O)n2)c1	ZINC12446370	decoy
O=C(CO/N=C/1\C(=O)N(C)c2c\1cccc2)N1[C@@H](c2ccc(C)cc2)CC(c2ccc(OC)cc2)=N1	ZINC09707306	decoy
O([C@@H](C(=O)N(C)C1(C#N)CCC(C)CC1)C)C(=O)C1=NN(c2ccccc2)C(=O)c2c1cccc2	ZINC21660579	decoy
O=C(C(C#N)=C1N(C)c2c(S1)cccc2)COC(=O)C1CCN(c2oc3c(n2)cccc3)CC1	ZINC14336244	decoy
S(=O)(=O)(N1CCC(C(=O)OCC=2c3c(c(C)c(C)cc3)OC(=O)C=2)CC1)c1cc(C)c(C)cc1	ZINC21457883	decoy
Fc1ccc(-n2c(-c3sccc3)nc(C(=O)OCC=3SC=4N(C(=O)C=C(C)N=4)N=3)n2)cc1	ZINC23221434	decoy
O=C(C(C)(C)C)[C@H]1[C@@H](c2c(OC)c(OC)c(OC)cc2)C(C#N)(C#N)C=2N1C=CC=1C=2C=C[C-H]C=1	ZINC16037599	decoy
S(=O)(=O)(N1CCN(C=2n3nc(C(F)(F)F)nc3N=C(C)C=2)CC1)c1ccc(C(C)(C)C)cc1	ZINC26693424	decoy
O=C(OC)C[n+]1c(NC(=O)c2ccc(Cc3ccccc3)cc2)sc2c1cc1OCCOc1c2	ZINC09300272	decoy
S(CC(=C)C)c1n-2c(-n3ncnc3-c3c-2sc2c3CC[C@H](C)C2)nn1	ZINC05556932	decoy
O=C([O-])C[C@@H]1C[C@H]2[C@@](C)([C@H]3[C@H]([C@H]4[C@@](C)([C@@H](OC(=O)C)CC4)CC3)CC2)CC1	ZINC13408395	decoy
n1(C2CCCC2)nnc2c1ccc(-c1nc(-c3cc4OCOc4cc3)on1)c2	ZINC15823057	decoy
O=C(Nc1[n+](Cc2ccc(C)cc2)ccs1)c1cnc(-n2cncc2)cc1	ZINC25575411	decoy
Fc1c([C@H](N2CCC(C)CC2)C2=C(O)n3nc(CC)nc3S2)cccc1	ZINC22853300	decoy
Clc1sc(C(=O)Nc2scc(C[N+H]3C[C@@H](C)O[C@@H](C)C3)n2)cc1	ZINC22299821	decoy
S=C1N(CN2Cc3c(scc3)CC2)N=C(c2cc([N+](=O)[O-])ccc2)O1	ZINC14310140	decoy
FC(F)(F)c1cnc(N2CCN(c3sc4[n+](n3)cc(C)[nH]4)CC2)cc1	ZINC26703429	decoy
O=C(OC)c1c([C@@H]2[C@@]3(C(=O)c4c5c(ccc4C3)cccc5)N=NC2)cccc1	ZINC05923240	decoy
O=C1[C@H](C)[C@@H](C)Oc2c1c1OC(=O)C=C(CCC)c1c1OC(C)(C)C=Cc21	ZINC01855561	decoy
O(C)C=1N(c2ccccc2)N=C(C)C(=C2C(=O)N(c3ccccc3)N=C2C)C=1	ZINC16694170	decoy
O=C1C=2C(c3ccc(OC4CCCC4)cc3)C=3C(=O)CCCC=3NC=2CCC1	ZINC04809856	decoy
O=C1[C@@]2(c3ccccc3)N(O[C@]3(N4CCOCC4)[C@@H]2CCC3)c2c1cccc2	ZINC05843249	decoy
O=C1Oc2c(-c3c1cccc3)ccc1OCN(c3cc4OCOc4cc3)Cc21	ZINC02118918	decoy
O=C1N(c2c(C)ccc(C)c2)C=CC2=Nc3n(C(c4ccccc4)=C12)ncn3	ZINC19960236	decoy
S(c1n(C)nnn1)c1nc(-c2cnccc2)nc2sc3c(c12)CCC3	ZINC08149190	decoy
O(C)c1c2OCCOc2cc(/C=C\2/C(=O)OC(c3cc(C)cc(C)c3)=N/2)c1	ZINC15261977	decoy
S(=O)(=O)(N1CCC2(OCCO2)CC1)c1c(C)cc(C(C)(C)C)cc1C	ZINC28050671	decoy
O=C1N(C(C)=Nc2n(CCCC)c3nc4c(nc3c12)cccc4)C1CCCC1	ZINC02247090	decoy
O(C(C)C)c1ncnc2c1sc1nc(CCC)c3c(c21)CC(C)(C)OC3	ZINC04370265	decoy
O=C1/C(=C\c2c(-c3ccncc3)nn(-c3ccccc3)c2)/C(=O)c2c1cccc2	ZINC07904742	decoy
S(=O)(=O)(C(F)(F)F)c1ccc(C(=O)N2C[C@@H]3[C@@H](CC2)CCCC3)cc1	ZINC29735790	decoy
Clc1c(N2C(=O)c3sc4nc(C)cc(COC)c4c3N=N2)cccc1	ZINC06742815	decoy
O=C(O[C@@H]1OC2OC(=O)[C@@H]3[C@@H]2[C@@]21[C@H]([C@]1(C)[C@H](C(C)(C)CCC1)CC2)CC3)C	ZINC32072161	decoy
S(=O)(=O)(Oc1c2C(=O)C[C@H](C)c2c(C)cc1)c1c(F)c(F)c(F)cc1	ZINC10664214	decoy
O=C1N2C(SC3=C2CCCC3)=NC(Cn2nc(-c3c(C)cccc3)nn2)=C1	ZINC24880481	decoy
S(Cc1onc(-c2cscc2)n1)c1n-2c(Sc3c-2cccc3)nn1	ZINC12534619	decoy
Clc1cc(-n2ncc3-c4n(nc(-c5ccc(OC)cc5)n4)C=Nc23)ccc1	ZINC02428319	decoy
O=C(Nc1sc(C2CCCCC2)nn1)c1nc(-c2sccc2)sc1	ZINC16722989	decoy
C(C)(C)c1[n+H]c(C)cc(N2CCN(Cc3nc(C)c4c(n3)cccc4)CC2)n1	ZINC24780489	decoy
O[C@@]1(C[N+H]2CC2)[C@@]2(C)[C@@H]([C@H]3[C@@H]([C@@]4(C)[C@@H](CC3)CCCC4)CC2)CC1	ZINC20275538	decoy
N(C)(C)c1ccc(C2n3nc(C)cc3-c3c(c(C)cc(C)c3)N2)cc1	ZINC06235930	decoy
S(c1c(C)[nH]nc1O)c1ncnc2sc3c(c12)CCCC3	ZINC05485447	decoy
Oc1ccc(-n2c(-c3ccccc3)c[n+]3c2[nH]c2c3cccc2)cc1	ZINC06315816	decoy
[O-]C(NC1CCCC1)=C1[S+]=Cc2c(sc3c2CC[C@@H](C)C3)C1	ZINC09211401	decoy
c1(C=2c3n(c4c(n3)cccc4)-c3c(cccc3)C=2)[nH]c2c(n1)cccc2	ZINC00187625	decoy
O=C(N)N1[C@@H](c2ccccc2)[C@@H]2C(/C(=C/c3ccccc3)/CCC2)=N1	ZINC04427967	decoy
O=C(OCC)C=C1N[C@]2(C)[C@@H](c3c4c(ccc13)cccc4)CCCC2	ZINC04580280	decoy
Clc1cc2NC(C[N+H]3C[C@@H]4[C@@H](CC3)CCCC4)=NC(=O)c2cc1	ZINC23641009	decoy
Oc1c2OCC[N+H](Cc3ccccc3)Cc2cc(-c2sccc2)c1	ZINC12471032	decoy
O=C(N/N=C/1\c2c(-c3c\1cccc3)cccc2)c1c2[nH]ccc2ccc1	ZINC00550322	decoy
Clc1ccc([C@H]2n3nnnc3N[C@H](c3ccc(CC)cc3)C2)cc1	ZINC00222396	decoy
ClC=1C(=O)C=CC(=CC(C#N)=C2Nc3c(N2)ccc(C)c3)C=1	ZINC06420856	decoy
O=C([O-])c1cc2[C@@H]3[C@@H]([C@@H](c4ccc(C)cc4)Nc2cc1)[C@H]1C[C@@H]3CC1	ZINC06804214	decoy
Cc1c(-c2c(c(-c3ccccc3)on2)C2=[N+H]CCN2)c(C)cc(C)c1	ZINC01629441	decoy
N#Cc1c2[n+](c(N[C@H](CC)C)c3c1CCCC3)c1c([nH]2)cccc1	ZINC05453484	decoy
Clc1c(CN2Cc3[nH]c4c(c3CC2)cccc4)c(F)ccc1	ZINC19633928	decoy
N(c1c(C)cccc1C)c1c(-c2sc(C)cc2)nc2n1C=CN=C2	ZINC03896534	decoy
Clc1ccc(-n2c(N)c(C#N)c(-c3ccc(Cl)cc3)n2)cc1	ZINC31892570	decoy
O=C1C(c2nc(Nc3nccc(C)c3)sc2)=Cc2c(O1)cccc2	ZINC00459931	decoy
C[N+H]1[C@H](c2nn(-c3c(C)c(C)ccc3)c3NCCCCc23)CCCC1	ZINC03692219	decoy
O=C(N[C@H]1Cc2c3c(C)cc(C)cc3[nH]c2CC1)[C@@H]1C(C)=CCC=C1	ZINC22336134	decoy
N(c1ccc(C(C)C)cc1)C=1SCC(c2n(C)ccc2)=NN=1	ZINC23622603	decoy
FC(F)(F)c1cc(Nc2c3c(c(OC)ccc3)[n+H]c(C)c2)ccc1	ZINC00107242	decoy
Clc1c(Cl)cc(NC=2SC(=S)NN=2)c(Cl)c1	ZINC20581580	decoy
C(Cn1ncc2[nH]c(-c3c(-c4c(C)ccc(C)c4)[nH]nc3)nc12)(C)C	ZINC20636961	decoy
Brc1cc2c(Nc3c(O)ccc(C)c3)ncnc2cc1	ZINC00132600	decoy
O=C(Nc1sc2c(c(C)ccc2)n1)[C@H](C)n1c2c(nc1)cccc2	ZINC31819244	decoy
O(C)c1cc2C(c3sccc3)=NN=C(c3sccc3)Nc2cc1	ZINC06556085	decoy
S(CC)c1c(O)cc2c([C@@H]3[C@H]([C@H]4[C@@](C)([C@@H](O)CC4)CC3)CC2)c1	ZINC06001464	decoy
O=C(OC)[C@H](C)[C@H]1[C@]2(C)C(=O)C=C3[C@@]4(C)[C@@H](CC(=O)CC4)CC[C@H]3[C@H]2CC1	ZINC19910383	decoy
C(N1CCN(c2nc[n+H]c3c2scc3)CC1)c1onc(-c2ccccc2)n1	ZINC24660399	decoy
FC(F)(F)c1ccc(-c2n3N=C(N4C[C@H](C)O[C@@H](C)C4)C=Cc3nn2)cc1	ZINC01034764	decoy
S(CC=1c2c(OC(=O)C=1)cc1c(c2)CCC1)c1nn2C(C)=CC(C)=Nc2n1	ZINC03551241	decoy
O(CC)c1ccc(C2=NN3[C@]4(Oc5c([C@H]3C2)cccc5)CC(=O)CCC4)cc1	ZINC19928093	decoy
O(C)[C@@H]1N(C)c2c3c(cc4OCOc4c3)ccc2-c2c1cc(OC)c(OC)c2	ZINC01728702	decoy
OC1=C([C@H](N2Cc3c(cccc3)CC2)c2ccc(C)cc2)Sc2n1ncn2	ZINC23731788	decoy
Clc1c(C)n(Cn2nc(-c3nn4c(n3)-c3c(N=C4)cccc3)cc2)nc1C	ZINC02806835	decoy
Cl[C@@H]1[C@H](N2CCOCC2)C(=O)C(Cl)(Cl)C(Cl)(Cl)C1=O	ZINC23230715	decoy
O=C(Oc1ccc(-n2nnnc2)cc1)c1c(C)c2c(C)cc(C)nc2s1	ZINC30021977	decoy
O(CC=1N=C2SC=CN2C(=O)C=1)c1ncnc2sc3c(c12)CCCC3	ZINC03543046	decoy
S(=O)(=O)(N1CCN(C(=O)C2CCC2)CC1)c1c(C)c(C)c(C)c(C)c1C	ZINC07671661	decoy
Fc1c(C[n+]2c(NC(=O)c3cnc(-n4cncc4)cc3)scc2)cccc1	ZINC26314871	decoy
S(=O)(=O)(/N=C(/n1c(C)nc2c1cccc2)\c1ccccc1)c1ccccc1	ZINC12488203	decoy
O(C)c1ccc([C@H]2n3nc(C)nc3[N+H]=C3C2C(=O)C[C@@H](c2occc2)C3)cc1	ZINC09137127	decoy
S(Cc1oc(C(C)(C)C)nn1)C=1N(C)C(=O)c2c(sc3c2CCC3)N=1	ZINC31839347	decoy
S(=O)([O-])(=Nc1ccc(-c2[nH]c3SCC[n+]3c2)cc1)c1sc(C)cc1	ZINC05084109	decoy
S(CC(=O)C(C#N)=C1N(C)c2c(S1)cccc2)c1[n+H]cc2n1C=CC=C2	ZINC21100230	decoy
O=S1(=O)c2c(C(=O)/C(=C/c3cc(Oc4ccccc4)ccc3)/C1)cccc2	ZINC28912708	decoy
O=C(N1[C@H](c2ccc(OC)cc2)CCCCC1)c1cc2nnn(CC)c2cc1	ZINC08389207	decoy
S=C1N([C@@H](C(=O)N(Cc2cc(C#N)ccc2)C)C)C(=O)c2c(N1)cccc2	ZINC25105351	decoy
ClC1(Cl)C(=O)C(Cl)(Cl)[C@]2(C)O[C@@]1(CN(C(=O)OC)C)C=C2	ZINC16921864	decoy
O=C(N1[C@H](c2ccccc2)c2c(scc2)CC1)c1nn2C(C)=CC=Nc2n1	ZINC16963671	decoy
O(C(C)C)c1c2C(c3ccccc3)=CC(=O)Oc2c2C(=O)[C@H](C)[C@@H](C)Oc2c1	ZINC05542439	decoy
O=C(Nc1[n+](CC#C)c2c(s1)cc(CC)cc2)c1cc2OCCOc2cc1	ZINC07455180	decoy
O=C(/C=C/c1ccc(C)cc1)c1c2OCOc2c(OC)c2c1CC[N+H](C)C2	ZINC04029527	decoy
FC(F)(F)c1sc(NC(=O)c2c(C)nc(-c3oc(C)cc3)s2)nn1	ZINC31286025	decoy
S(C)c1nnnc2c1sc1nc(N3CCOCC3)c3c(c21)CCCC3	ZINC04815342	decoy
Cc1nc(N2CCN(c3nc(C)cc(C)n3)CC2)c2oc3c(c2n1)cccc3	ZINC02411816	decoy
O(C)c1c(N2COc3c(c4OC(=O)C5=C(c4cc3)CCC5)C2)cc(OC)cc1	ZINC02112426	decoy
O=C(O[C@H]1CC=2[C@@](C)(C3=C(C(=O)C=2)[C@@H]2[C@](C)([C@H]([C@@H](/C=C/[C@H](C(C)C)C)C)CC2)CC3)CC1)C	ZINC16956521	decoy
O=C(OCC)C=1/C(=C/c2c(C)n(c(C)c2)-c2ccc(C)cc2)/C(=O)N(c2ccc(C)cc2)C=1C	ZINC14010066	decoy
S(Cc1oc(-c2sc3c(c2)C[C@@H](C(C)(C)C)CC3)nn1)c1oc(-c2c(C)occ2)nn1	ZINC21277226	decoy
S(CC(=C)C)c1nc(SC)[n+H]c2c1sc1nc(CC(C)C)c3c(c21)CC(C)(C)OC3	ZINC09307343	decoy
Cl[C@]1([N+](=O)[O-])[C@@H]2[C@](C)([C@H]3[C@H]([C@@H]4[C@@](C)([C@@H]([C@@H](CCCC(C)C)C)CC4)CC3)C1)CCCC2	ZINC25557092	decoy
FC(F)(F)c1n(-c2nc(C(F)(F)F)cc(-c3sccc3)n2)nc(-c2cn(CC)nc2)c1	ZINC02803298	decoy
O=C(O[C@@H]1[C@@H]2[C@]3(C=C)[C@H](CC1)CCc1c3c(O2)cc(OC)c1)c1ccc(-c2ccccc2)cc1	ZINC01721289	decoy
Fc1ccc([C@H]2C(/C=N/N3CCCCC3)=C(c3ccc(OCC)cc3)Oc3c2cccc3)cc1	ZINC13895306	decoy
BrC12CC3(C(=O)OCC(=O)c4ccc(-c5ccccc5)cc4)C[C@@H](C1)C[C@@H](C2)C3	ZINC12654902	decoy
Clc1c(-c2n(c(S[C@H](C)c3oc(-c4ccccc4)nn3)nn2)C2CCCC2)cccc1	ZINC09951480	decoy
S(Cc1nc(N(C(=O)C)c2c(C)cc(C)cc2C)sc1)c1ncc(C(F)(F)F)cc1	ZINC10320827	decoy
S(Cc1c(C)oc(-c2ccccc2)n1)c1n(c(-c2ccncc2)nn1)-c1cc(C)c(C)cc1	ZINC22375695	decoy
O=C/1N(Cc2occc2)/C(=N/N=C/c2ccc(C(C)(C)C)cc2)/S\C\1=C/c1c(C)cccc1	ZINC14904850	decoy
S=C1N(C(N2CCC(C)CC2)=NN1CN1[C@@H](c2sc3c(n2)cccc3)CCC1)C1CC1	ZINC14206398	decoy
Clc1ccc(-c2c(/C=C(\C#N)/c3scc(-c4ccc(C)cc4)n3)cn(CCC#N)n2)cc1	ZINC26762735	decoy
N#C/C(=C\c1c(C)n(-c2ccccc2)nc1C)/c1onc(C(c2ccccc2)c2ccccc2)n1	ZINC17476696	decoy
S(=O)(=O)(N1CCC(C(c2ccccc2)c2ccccc2)CC1)c1cc(C(F)(F)F)ccc1	ZINC02152428	decoy
Clc1c(-c2nc(N(C(=O)Cc3sccc3)C[C@@H]3OCCC3)sc2)ccc(Cl)c1	ZINC13150018	decoy
S(Cc1c2O[C@H](c3ccccc3)OCc2cc(F)c1)c1n(c(C2CC2)nn1)-c1ccccc1	ZINC23591140	decoy
S(Cc1nc(-c2ccc(C(F)(F)F)cc2)sc1)C=1N(C(=O)c2c([N+H]=1)cccc2)C1CC1	ZINC22519385	decoy
O(C)c1c(C)cc(/C=C\2/C(=O)N(c3ccc(CC)cc3)/C(=N/c3ccc(CC)cc3)/S/2)cc1	ZINC02745235	decoy
Clc1c(OCC=2N(c3ccccc3)C(=S)N(CN3CCOCC3)N=2)ccc(Cl)c1	ZINC24171637	decoy
S(CC(=O)N1[C@H](c2sccc2)[C@H]2C(/C(=C/c3sccc3)/CCC2)=N1)c1[n+](C)cc[nH]1	ZINC09883683	decoy
S([C@@H](C)c1onc(C)n1)c1n(c(Cc2c3c(ccc2)cccc3)nn1)-c1c(C)cc(C)cc1	ZINC25656002	decoy
S(CC(=C)C)C=1N(c2ccc(OC)cc2)C(=O)c2c(sc3c2CC[C@@H](C(C)(C)C)C3)N=1	ZINC08432069	decoy
O=C(N(C[C@@H]1OCCC1)c1sc2c(c(C)c(C)cc2)n1)c1ccc(Cc2ccccc2)cc1	ZINC22886804	decoy
S(CCN1C(=O)/C(=C/c2c(C(F)(F)F)cccc2)/SC1=C(C#N)C#N)c1ccccc1	ZINC18050933	decoy
O=C(N1CC[N+H](C/C=C/c2ccccc2)CC1)c1cc2c(C(=O)O[C@H](c3ccccc3)C2)cc1	ZINC13112979	decoy
Brc1cc(CSc2n(C[C@@H]3OCCC3)c(N3CCC(C)CC3)nn2)ccc1	ZINC11746776	decoy
O=C(Oc1c(-c2ccccc2)cc2OC(=O)C=C(c3oc4c(c3)cccc4)c2c1)N(CC)CC	ZINC09323542	decoy
Clc1c(-c2oc(/C=N\c3c(Sc4c(C)[nH]nc4C)cccc3)cc2)cccc1	ZINC17118665	decoy
N(\Nc1ncnc2sc3c(c12)C[C@@H](C(CC)(C)C)CC3)=C(\C)/c1ccc(C)cc1	ZINC04680532	decoy
S=C1N(CN2CCN(c3c(C)cccc3)CC2)N=C(/C=C/c2c(C)cccc2)N1	ZINC21968387	decoy
S(C(F)F)Cc1ccc(C(=O)N2CCC(c3[nH]c4c(n3)cccc4)CC2)cc1	ZINC30567674	decoy
S=C1N(CN2[C@@H](c3sc4c(n3)cccc4)CCC2)N=C(NC(C)(C)C)S1	ZINC27498789	decoy
O(C)c1ccc(NC2=[N+](CCCO)Cc3c(S2)nc2c(C)cc(C)cc2c3)cc1	ZINC04858453	decoy
Clc1c(/C=N/NC(=O)[C@@H]2[C@H](c3ccc(C(C)(C)C)cc3)C2)cc2c(n1)cccc2	ZINC08681108	decoy
Fc1ccc(CC2=NC3=C(CC4CCCC4)NC(c4ccc(O)cc4)=CN3C2)cc1	ZINC25760739	decoy
Brc1sc(CN=CC(C#N)c2scc(-c3ccccc3)n2)cc1	ZINC26526588	decoy
O(CC=C)c1ccc([C@@H]2Oc3c([C@@H]4N2NC(c2ccc(C)cc2)=C4)cccc3)cc1	ZINC02306997	decoy
S=C(Nc1cc(C)c(C)cc1)N1CCC(C=2NN(c3ccccc3)C(=O)C=2)CC1	ZINC04914643	decoy
Fc1cc(Cc2nc(CN3[C@@H](C(C)C)c4[nH]c5c(c4CC3)cccc5)on2)ccc1	ZINC15068419	decoy
N(CCCC)c1ncnc2c1sc1nc(N3CCCCC3)c3c(c21)CCCC3	ZINC02236950	decoy
O=C(N[C@@H]1c2c(n(Cc3ccccc3)nc2)CCC1)C1(c2ccccc2)CCCC1	ZINC24564971	decoy
Clc1c(CSC2=[N+H]CN(Cc3c(Cl)cccc3F)CN2)c(F)ccc1	ZINC04300036	decoy
S=C(NC(=O)CC12CC3CC(C1)CC(C2)C3)Nc1c2c3c(cc1)CCc3ccc2	ZINC05064097	decoy
Clc1c(C(=O)NC(=S)Nc2c(Cl)ccc(C(F)(F)F)c2)ccc(C)c1	ZINC04723337	decoy
O[C@H]([C@@H](C)[C@@H]1[C@]2(C)[C@H]([C@H]3[C@@H]([C@]4(C)C(=CC3)C[C@@H](O)CC4)CC2)CC1)CCC(C)C	ZINC05759161	decoy
O=C(N[C@H](c1sccc1)c1ccc(C)cc1)/C=C/c1c(C)[nH]c2sc(C)c[n+]12	ZINC09897038	decoy
S(C)C1=[N+H]C2=C(Cc3ccc(OC)cc3)CCCC2=C(c2ccc(OC)cc2)N1	ZINC06372888	decoy
S([C@H](C(=O)Nc1c(F)c(F)c(F)cc1)C)c1n(-c2cc(C)c(C)cc2)cc[n+H]1	ZINC06979341	decoy
O=C(Nc1c(C#N)c2c(s1)CCCCC2)C[N+H]1CCC(Cc2ccccc2)CC1	ZINC06640204	decoy
O=C(Nc1c(C)cc(C)cc1)c1ccc(COc2c3OC(C)(C)Cc3ccc2)cc1	ZINC15881167	decoy
ClC(=Cc1ccccc1)c1c(Nc2ccc(C(C)C)cc2)[n+]2c([nH]1)cc(C)cc2	ZINC04793925	decoy
Clc1c([C@H](Nc2ccccc2)c2n(C3CCCCC3)nnn2)ccc(Cl)c1	ZINC02065969	decoy
FC(F)(F)c1cc(-c2nc(-c3ccncc3)nc(NC3CCCCC3)c2)ccc1	ZINC01498826	decoy
O=C(Nc1scc(-c2c(C)cccc2)n1)c1ccc(C[N+H]2C[C@H](C)OCC2)cc1	ZINC31786834	decoy
O=C(CCc1c2c([nH]c1)cccc2)N1/C(=[N+H]/c2c(C)ccc(C)c2)/SCC1(C)C	ZINC06053934	decoy
O=C(NC[C@H]([N+H]1CCCCC1)c1ccc(C)cc1)c1c(C)c2c(C)cc(C)cc2o1	ZINC27994046	decoy
O(C)c1ccc(-c2c(-c3ccc(OC)cc3)nc(-c3c4c(ccc3)cccc4)[nH]2)cc1	ZINC02921398	decoy
S(CC(=O)N([C@@H]1CS(=O)(=O)CC1)C1CCCC1)CC=1N=C2SC=C(C)N2C(=O)C=1	ZINC30524722	decoy
O=C(OCC(=O)N(C)[C@H]1CS(=O)(=O)CC1)CN1C(=O)[C@]2(NC1=O)C[C@@H](C)CC(C)(C)C2	ZINC21186044	decoy
ClC1=CN2C(=O)C=C(CSc3n(CC=C)c([C@H]4CS(=O)(=O)CC4)nn3)N=C2C=C1	ZINC27419010	decoy
S(=O)(=O)(N(C)C)N1CCN(CN2C(=O)N(C(=O)C2=O)C23CC4CC(C2)CC(C3)C4)CC1	ZINC26648765	decoy
S(=O)(=O)(N1C[C@@H](C)O[C@H](C)C1)N1CCN([C@@H](C(=O)N(C)C2(C#N)CCCCC2)C)CC1	ZINC26192448	decoy
O=C(CCN1C(=O)[C@H]2[C@@H](C1=O)CC=CC2)N1CCN(CC=2N=C3SC=CN3C(=O)C=2)CC1	ZINC14128853	decoy
S(=O)(=O)(N(C)C)c1cc2N(Cc3n(-c4ccccc4)nnn3)C(=O)C(=O)N(CC)c2cc1	ZINC26677049	decoy
S(CC(=O)N1CCN(C(=O)C)CC1)c1n(C[C@@H]2OCCC2)c(N2CCC(C)CC2)nn1	ZINC11748535	decoy
O=C(OCC(=O)c1c(C)n(c(C)c1)-c1cc2OCOc2cc1)c1c(C)oc2N=CN(C)C(=O)c12	ZINC28180617	decoy
S(=O)(=O)(N1CCN(Cc2c3OCOCc3cc([N+](=O)[O-])c2)CCC1)c1c(C)onc1C	ZINC10927839	decoy
Clc1n([C@@H]2CS(=O)(=O)CC2)nc(C)c1/C=C/C(=O)OCC(=O)N1C[C@H](C)C[C@H](C)C1	ZINC08923563	decoy
S(=O)(=O)(N(CC)CC)c1cc(C(=O)N2[C@H](C(=O)N3CCOCC3)CSC2)c(C)cc1	ZINC25038197	decoy
S(CC(=O)N([C@@H]1CS(=O)(=O)CC1)C1CC1)c1oc([C@H]2Oc3c(OC2)cccc3)nn1	ZINC26436802	decoy
S(CC(=O)N1CCN(C=2n3ncnc3N=C(C)C=2)CC1)c1n(CC)c(-c2occc2)nn1	ZINC24765645	decoy
O=C(N(Cc1c(C)n([C@@H]2CS(=O)(=O)CC2)nc1C)C)Cc1nc(-c2ncccc2)sc1	ZINC24070467	decoy
O=C(N1CCN(C=2N(CCC)C(=O)c3n(C)nc(C)c3N=2)CC1)c1cc(OC)c(OC)cc1	ZINC28557089	decoy
O=C(N(C[C@H]1OCCC1)[C@@H]1CS(=O)(=O)CC1)CN1C(=O)c2c(sc3c2CCC3)N=C1	ZINC31628447	decoy
S=C1N(CCC(=O)N(C)[C@H]2CS(=O)(=O)CC2)C(=O)/C(=C/c2ccc(OC)cc2)/S1	ZINC10232870	decoy
S(=O)(=O)(N1CCOCC1)c1cc2nc(CSc3n4c(nn3)C=CC=C4)n(CC)c2cc1	ZINC09202892	decoy
ClC=1C(=O)N(c2ccccc2)N=CC=1N1CCN(C(=O)[C@@H]2CN(CCOC)C(=O)C2)CC1	ZINC24978631	decoy
S(=O)(=O)(N1CCN(CCn2c3C(=O)N(C)C(=O)N(C)c3nc2)CC1)c1sc(C)cc1	ZINC24948887	decoy
S(=O)(=O)(N(CC)CC)c1cc2N=Cc3c(C)nn([C@@H]4CS(=O)(=O)CC4)c3Oc2cc1	ZINC09449157	decoy
S(CC(=O)N1CCN([C@@H]2CS(=O)(=O)CC2)CC1)c1nnc(-n2c(C)cc(C)n2)cc1	ZINC21562639	decoy
S(=O)(=O)(/C=C/c1ccccc1)N1CCN(C(=O)CCN2C(=O)c3c(N=C2)cccc3)CC1	ZINC26545062	decoy
S(=O)(=O)(N(CC)CC)N1CCN(C(=O)c2c3c(C)noc3nc(-c3ccccc3)c2)CC1	ZINC21489382	decoy
Brc1ccc(C(=O)COC(=O)C2=NN([C@H]3CS(=O)(=O)CC3)C(=O)CC2)cc1	ZINC22040539	decoy
S=C1N(CN2CCN(c3c(C#N)nc(C4CC4)o3)CC2)N=C([C@@H]2CS(=O)(=O)CC2)O1	ZINC29170232	decoy
O=C(OCC(=O)N1CCN(C(=O)N2CCCCC2)CC1)CCN1C(=O)N(C)c2c1cccc2	ZINC28986687	decoy
S(=O)(=O)(N1CCN(C(=O)CCc2oc(-c3cscc3)nn2)CC1)c1ccc(C#N)cc1	ZINC30937796	decoy
S(=O)(=O)(N1[C@H](C(=O)N2CCN(C(=O)OCC)CC2)CCC1)c1c2nsnc2ccc1	ZINC20281135	decoy
S=C(SC(C)(C)C)SCC(=O)[C@]1(O)[C@]2(C)[C@@H]([C@H]3[C@@H]([C@@H](O)C2)[C@@]2(C)C(=CC(=O)C=C2)CC3)CC1	ZINC15956634	decoy
S(=O)(=O)(N1C[C@H](C(=O)NCCc2ccc(C)cc2)CCC1)c1cc2c([nH]c3c2CCCCC3)cc1	ZINC09268598	decoy
O=C([O-])[C@H](C(=C)CC[C@H](C)[C@H]1[C@]2(C)[C@H](O)CC=3[C@]4(C)[C@H](C(C)(C)[C@H](O)CC4)CCC=3[C@]2(C)CC1)C	ZINC14677041	decoy
S(CC(=O)N1[C@H](c2ccccc2)[C@@H]2C(/C(=C/c3ccccc3)/CCC2)=N1)c1n(c(N)nn1)C1CC1	ZINC31453479	decoy
S([C@@H]1C(=O)N(c2cc3[nH]ccc3cc2)C(=O)C1)c1ccc([N+H]=Cc2c3c([nH]c2)ccc(OC)c3)cc1	ZINC13578536	decoy
S(=O)(=O)(NC[C@@H]1OCCC1)c1cc2[C@H]3[C@H]([C@@H](c4cc5c(n(CC)c6c5cccc6)cc4)Nc2cc1)CC=C3	ZINC20685419	decoy
S=C1N(CN(Cc2ccc(C(=O)N)cc2)C)N=C2N(c3ccc(C)cc3)C(=O)c3c(N12)cccc3	ZINC29887160	decoy
Clc1ccc(-c2n(C[C@H]3OCCC3)c(SCc3nc(N)c4c(C)c(C)sc4n3)nn2)cc1	ZINC24966083	decoy
O=C(OC)C=1[C@@H](c2ccc(C(C)C)cc2)C(C#N)=C2S/C(=C/c3ccc(C(C)C)cc3)/C(=O)N2C=1N	ZINC02051431	decoy
S=C1N(CN2[C@H](c3sc4c(n3)cccc4)CCCC2)N=C(Nc2cc(NC(=O)C)ccc2)S1	ZINC26553605	decoy
FC(F)(F)c1cc(C=2C(C(=O)OCc3ccccc3)=C(N)OC3c4c(OC(=O)C=23)cccc4)ccc1	ZINC08747776	decoy
O=C(C[C@H]1C(=O)NC(=N/N=C/c2c(-c3ccccc3)[nH]c3c2cccc3)S1)c1cc2c(cc1)CCCC2	ZINC12580203	decoy
S(CC(=O)NC1CCCCC1)C1=Nc2c(cccc2)C=2N1C(=O)[C@@H](Cc1c3c([nH]c1)cccc3)N=2	ZINC02964284	decoy
S=C1N(NC(=O)c2ccc(OCc3ccccc3)cc2)C(=O)/C(=C/c2[n+H]c3c([nH]2)cccc3)/S1	ZINC08870269	decoy
FC(F)(F)[C@H]1n2nc(C(=O)Nc3cc4c(cc3)CCC4)cc2N[C@H](c2cc(OC)c(OC)cc2)C1	ZINC03012055	decoy
Brc1ccc([C@H]2C(C#N)=C(N)Oc3n(-c4ccc(C(=O)OCC(C)C)cc4)nc(C)c23)cc1	ZINC16856603	decoy
S(CC(=O)Nc1c(C(F)(F)F)cccc1)C1=C(C#N)[C@H](c2ccc(C)cc2)C=2C(=O)CCCC=2N1	ZINC20348387	decoy
Clc1sc(CN(CC2=Nc3sc(C(=O)Nc4c(C)cc(C)cc4)c(C)c3C(=O)N2)C)cc1	ZINC08982372	decoy
O=C(Nc1n(C2=NC(=O)C3=C(N2)CCCC3)nc(-c2occc2)c1)C(c1ccccc1)c1ccccc1	ZINC12010463	decoy
Clc1c(NC(=O)Nc2c(C)ccc(-c3nc4n(N=C(OCC)C=C4)c3)c2)cc(C(F)(F)F)cc1	ZINC13712616	decoy
Clc1ccc(-c2sc3C(=O)N=C(CN(CC(=O)Nc4c(F)c(F)c(F)cc4)C)Nc3c2)cc1	ZINC31108095	decoy
Clc1c(OCc2c(OC)ccc([C@H]3C(C#N)=C(N)Oc4n[nH]c(-c5ccc(C)cc5)c34)c2)cccc1	ZINC00622817	decoy
S([C@@H](C(=O)Nc1cc2OCOc2cc1)C)c1n(c(-c2c3c([nH]c2)cccc3)nn1)-c1cc(C)ccc1	ZINC28678607	decoy
FC(F)(F)c1cc(Cc2sc(NC(=O)[C@@H](C)[C@H]3[C@@H](O)C=4[C@](C)(C=CC(=O)C=4)CC3)nc2)ccc1	ZINC12025566	decoy
S(CC(=O)Nc1c(C(F)(F)F)cc(NC(=O)C)cc1)c1ncnc2sc3c(c12)CC[C@@H](C)C3	ZINC21876298	decoy
O=C(N[C@@H](CCc1ccccc1)C)c1cc(N2C(=O)[C@@]3(C)N(C2=O)CCc2c4c([nH]c32)cccc4)ccc1	ZINC08918424	decoy
O(C(C)C)c1c(OC)cc([C@H]2CC(=O)C=3[C@@H](c4ccc(C(C)(C)C)cc4)Nc4c(NC=3C2)cccc4)cc1	ZINC21247599	decoy
S(CC(=O)c1n(C)ccc1)C1=C(C#N)C2(C(c3scc(-c4ccccc4)[n+H]3)=C(N)N1)CCCC2	ZINC24887753	decoy
Brc1sc(C(=O)NNC(=O)c2c(-c3cc(OC)ccc3)nn(-c3ccccc3)c2)cc1	ZINC14936899	decoy
Clc1ccc(C(=O)NNC(=O)c2nc(-n3c(C(F)(F)F)cc(-c4sccc4)n3)sc2)cc1	ZINC08770007	decoy
O=C(OCC(=O)N([C@H]1CS(=O)(=O)CC1)C1CCCCC1)CN1C(=O)C2(NC1=O)CCCC2	ZINC09983034	decoy
O=C(OC)C=1C(OCCN2C(=O)CCC2)=CC(=O)N2C=1CCN(C(=O)C1C(C)(C)C1(C)C)CC2	ZINC12034364	decoy
S=C1N(C[C@H]2OCCC2)C(N2CCCC2)=NN1CN1CCN([C@@H]2CS(=O)(=O)CC2)CC1	ZINC22095524	decoy
O=C(Nc1[n+](CCOC)c2N=C3C(C)=CC=CN3C(=O)c2cc1C#N)CC=C1/C(=C\C=C)/OCO1	ZINC09223023	decoy
ClC=1C(=O)N(c2ccccc2)N=CC=1N1CCN(CN2C(=O)[C@@H](CC(=O)OC)NC2=O)CC1	ZINC14210975	decoy
O=C1N(CCc2sccc2)C(=O)C(=O)N1CN1CCN(Cc2n3c(nn2)CCCCC3)CC1	ZINC23259631	decoy
S(=O)(=O)(N1CC[N+H](C)CC1)C1=CN(CN(CC(C)C)[C@@H]2CS(=O)(=O)CC2)C(=S)C=C1	ZINC25471795	decoy
O=[N+]([O-])c1cc2C(=O)N(CC(=O)N3CCN(Cc4c(OC)ccc(OC)c4)CC3)C(=O)c2cc1	ZINC29985491	decoy
O=C(Cc1[nH]c2scc[n+]2c1)N1CCC([C@]2(CCC)C(=O)N(C[C@H]3OCCC3)C(=O)N2)CC1	ZINC12054128	decoy
S(=O)(=O)(N1CCN(C(=O)CSc2n(C3CCCCC3)nnn2)CC1)c1c(C)onc1C	ZINC11579121	decoy
S(CC(=O)N1CCN(c2c(C#N)nc(C)o2)CC1)c1oc(-c2c(OC)cc(OC)cc2)nn1	ZINC31917434	decoy
O=C(N(Cc1cc2OCCOc2cc1)C)CN1C(=O)[C@](C)(c2cc(OC)c(OC)cc2)NC1=O	ZINC18492777	decoy
S(=O)(=O)(N1CCC2(OCCO2)CC1)N1CCC(C(=O)N2C[C@@H](C(=O)OCC)CCC2)CC1	ZINC02965088	decoy
O=C(N(CC1=NC(=O)c2sccc2N1)C)[C@H]1CN(c2cc(OC)c(OC)c(OC)c2)C(=O)C1	ZINC24449961	decoy
O=C(OCC(=O)c1c(C)n(c(C)c1)-c1cc2OCCOc2cc1)CN1C(=O)c2c(scc2)N=C1	ZINC24485955	decoy
S(CC(=O)N(C)[C@H]1CS(=O)(=O)CC1)c1n(Cc2occc2)c(N2CCC(C)CC2)nn1	ZINC21895848	decoy
S(=O)(=O)(/C=C/c1ccccc1)N1CCN(CCCN2C(=O)N(C)c3ncn(C)c3C2=O)CC1	ZINC22892914	decoy
S(=O)(=O)(N(C)C)c1cc2nc(C[N+H]3CCN([C@H]4CS(=O)(=O)CC4)CC3)n(CCC)c2cc1	ZINC26302025	decoy
S(CC(=O)N1[C@@H](c2occc2)CC(c2occc2)=N1)c1oc(C[C@@H]2CS(=O)(=O)CC2)nn1	ZINC21624863	decoy
S(=O)([O-])(=Nc1c(C(=O)OC)cccc1)c1cc(S(=O)(=O)[C@H]2CS(=O)(=O)CC2)ccc1	ZINC31773022	decoy
S(=O)(=O)(N1CCN(CC(=O)N(CC)CC)CCC1)c1ccc(C(=O)N2CCOCC2)cc1	ZINC30335502	decoy
S=C1N(CCC(=O)N(CC)[C@@H]2CS(=O)(=O)CC2)C(=O)/C(=C\c2ccc(OC)cc2)/S1	ZINC28297004	decoy
S(=O)(=O)(N1CCN(CC2=Nc3sc(C(=O)OCC)c(C)c3C(=O)N2)CC1)N1CCCC1	ZINC26128920	decoy
S(=O)(=O)(N(C)C)c1cc(NC(=O)c2oc(S(=O)(=O)N3CCOCC3)cc2)c(OC)cc1	ZINC31877234	decoy
S([C@@H](C(=O)N1CCN(C(=O)OCC)CC1)C)c1n-2c(N(CC=C)C(=O)c3c-2cccc3)nn1	ZINC21396331	decoy
O=C(N(C[C@@H]1OCCC1)[C@H]1CS(=O)(=O)CC1)CN1CCN(c2nc(C(C)C)[n+H]c(C)c2)CC1	ZINC27545564	decoy
Clc1n(CC(=O)N(CCC)Cc2oc(-c3sccc3)nn2)c2C(=O)N(C)C(=O)N(C)c2n1	ZINC09783829	decoy
S(=O)(=O)(NCC)c1ccc(C(=O)N(Cc2c(C)n([C@H]3CS(=O)(=O)CC3)nc2C)C)cc1	ZINC10283087	decoy
O=C(c1c(C)[nH]c2[n+]1cccc2)C=1[C@@H](N(CCC[N+H]2CCOCC2)C(=O)C=1[O-])c1ccc(C)cc1	ZINC20219406	decoy
S(=O)(=O)(N1C[C@@H](C)O[C@H](C)C1)N1CCN(Cc2oc(-c3ccc([N+](=O)[O-])cc3)nn2)CC1	ZINC26190554	decoy
S(CC#N)C1=Nc2sc3c(c2C(=O)N1)CCC3	ZINC31944380	decoy
[O-]/[N+H]=C(\CC)/[C@@H]1[C@H]2C(C)(C)[C@@](C)(C1)CC2	ZINC04701448	decoy
N#C/C(=C\[C@H]1[C@H]2C=C[C@@H](C1)C2)/c1[nH]c2c(n1)cccc2	ZINC12581081	decoy
O=C(N/N=C/1\[C@H]2[C@@H](C=CC2)C\1)c1cc(C)c(C)cc1	ZINC05618083	decoy
Oc1c(C=Nc2c(C#N)c(C)c(C)s2)cccc1	ZINC13130830	decoy
FC(F)(F)Oc1cc2C(=O)C=C(C)Nc2cc1	ZINC11731152	decoy
O=C(NC)C1CCN(c2sc3c(c(C)cc(C)c3)[n+H]2)CC1	ZINC05107330	decoy
S([C@@H](n1nnc2c1cccc2)C1(O)CCCCC1)C	ZINC05362197	decoy
N([C@@H]1[C@@H](C)CCCC1)c1nc2c(nc1)cccc2	ZINC26134993	decoy
O=C(O[C@H]1C(=O)OCC1)c1[nH]c2c(C)c(C)cc(C)c2c1	ZINC25652048	decoy
O=C(NCC(C)C)c1c-2c(C(=O)c3c-2cccc3)ccc1	ZINC00116888	decoy
N(c1nc(-c2n(C)ncc2)c(C)cn1)C1CCCCCC1	ZINC19113600	decoy
OC[C@]1([C@]2(C)C(=C)CCC2)CC=C(C)CC1	ZINC06072474	decoy
O=C(NC1CCCCCC1)c1noc2c1CCCC2	ZINC02808471	decoy
N(Cc1c(C)cc(C)cc1)c1n2c(nn1)CCCCC2	ZINC01468153	decoy
Clc1c(Nc2c(C)cc(C)cc2)nc2nonc2n1	ZINC00972786	decoy
O[C@@]1(C)C[C@H]2[C@@H](C(C)C)CC=C(C)[C@H]2CC1	ZINC05104410	decoy
OCc1c(C)onc1-c1ccc(C(C)(C)C)cc1	ZINC19948377	decoy
O=C1C[C@@H](C)[C@@H]2[C@H]3[C@H]([C@H]4[C@](C)([C@@H](O)CC4)CC3)CC[C@H]2C1	ZINC17147144	decoy
O=C(N/N=C\1/[C@H](CC)CCC/1)C1CCCCC1	ZINC04545219	decoy
FC(F)(F)c1ccc(N/N=C(\C#N)/C#N)cc1	ZINC00110916	decoy
O(C(C)(C)C)C(=O)N1[C@@](O)(c2ccc(C)cc2)CC(C)=N1	ZINC00237486	decoy
O=C1C=2[C@@]3(O)CC(C)(C)C[C@](C)(C3)CC=2CC(C)(C)C1	ZINC00344525	decoy
O[C@@H]1C(c2ccccc2)(c2ccccc2)[N+H]=C2SCCN12	ZINC01561257	decoy
O=C(O[C@@H]1[C@H](O)c2ccc(cc2)CCc2ccc1cc2)C	ZINC00409601	decoy
Fc1c(-n2nc(C(C)C)c3c2NCC3)ccc(F)c1	ZINC03722407	decoy
N#Cc1cc(-c2c(C(C)(C)C)[nH]nc2)ccc1	ZINC32002593	decoy
O=C1C[C@@H](c2c3c([nH]c2)cccc3)CCCC1	ZINC21996040	decoy
O(C)c1cc2[C@H]3OCCC[C@H]3[C@@H](c3ccccc3)Nc2cc1	ZINC15014685	decoy
S(C)c1[n+](c(N)c(C#N)cn1)-c1ccc(C)cc1	ZINC06205478	decoy
S(c1n(C2CC2)ccn1)C=1n2nc(C(F)(F)F)nc2N=C(C)C=1	ZINC26700542	decoy
S(CC(=C)C)c1n2c(nn1)-c1c(sc3c1CC[C@H](C)C3)N=C2	ZINC00506339	decoy
C(c1scc(-c2sc(C)cc2)n1)c1n2c(nn1)CCCCC2	ZINC12982156	decoy
FC(F)(F)c1c(-c2n(-c3cc(C)cc(C)c3)nnn2)cn(C)n1	ZINC01405878	decoy
N(CC)(C[C@H]1Oc2c(OC1)cccc2)c1ncnc2sccc12	ZINC12942072	decoy
O=C(O[C@H]1[C@@]2(C)[C@H]([C@@H]3[C@@H](C)CC=4[C@@H]([C@H]3CC2)CCC(=O)C=4)CC1)C	ZINC00000801	decoy
O=C(OC)C=1[C@H](c2ccc(C(C)C)cc2)C=2C(=O)CCCC=2NC=1C	ZINC00087653	decoy
C(Cc1ccccc1)[C@@H]1N(C)N=C[C@]1(C)n1nc2c(n1)cccc2	ZINC15784920	decoy
O(C)c1cc(-c2scc(C[N+H]3[C@H](C)c4n(ccc4)CC3)n2)ccc1	ZINC28963206	decoy
FC(F)(F)C1(C(F)(F)F)N=C(C)N(C(C)=N1)C1CCCCC1	ZINC21033212	decoy
O=C1N(c2ccc(C)cc2)C[C@H](c2n(CC=C)c3c(n2)cccc3)C1	ZINC00532061	decoy
O(/N=C/1\c2c(cccc2)C=Cc2c\1cccc2)CCN1CCOCC1	ZINC02014543	decoy
Cl/C(/Cl)=C(/Cl)\C(\Cl)=C(\Cl)/S(=O)(=O)C(C)C	ZINC01728408	decoy
Clc1c(C)ccc(-n2c(S[C@H]3C(=O)CCCCC3)nnc2)c1	ZINC29390086	decoy
O=C(N(Cc1cc2c(cc(OC)cc2)cc1)C)c1ccc(C#N)cc1	ZINC08360822	decoy
Fc1c(F)ccc(C(=O)Nc2sc(Cc3ccccc3)nn2)c1	ZINC09112612	decoy
ClC=1C2=NN(CN(CC)C3CC3)C(=S)N2C=C(Cl)C=1	ZINC29540479	decoy
O=C(N(C)[C@H]1c2c(cccc2)CC1)C=1Oc2c(C(=O)C=1)cc(C)cc2	ZINC30978794	decoy
Brc1ccc(-c2nn(C[C@H]3OCCCC3)nn2)cc1	ZINC16047251	decoy
S(=O)(=O)(N1CC[N+H](CC)CC1)c1c(C)c(C)c(C)c(C)c1C	ZINC13947335	decoy
Clc1c(OCc2oc(N3CCC(C)CC3)c(C#N)n2)cccc1	ZINC04268531	decoy
N(=C/c1cc2OCOc2cc1)\c1c(C)n(-c2ccccc2)nc1C	ZINC01001137	decoy
O(C)c1ccc(-c2nn3c(N=CC4=C3c3c(OC4)cccc3)c2)cc1	ZINC21729173	decoy
O=C(C)c1c(C)oc2c1c1c(OCN(CCCC)C1)c1c2cccc1	ZINC01795065	decoy
O=C1/C(=C/c2c(C)[nH]c3sc(C)c[n+]23)/N=C(c2c(C)cccc2)O1	ZINC12794477	decoy
Clc1c(COC(=O)c2c(C)nc(C)s2)cc2c(n1)cccc2	ZINC08366122	decoy
S(c1cc(F)c(F)cc1)C1=Nn2c(C(F)(F)F)nnc2C=C1	ZINC14137842	decoy
O(c1ccc(-c2ccccc2)cc1)C1=Nc2c(-n3c1nnc3)cccc2	ZINC00181763	decoy
O=C(CN1C(=O)c2c(c(C)sc2N=C1)-c1cc(C)c(C)cc1)C	ZINC01980230	decoy
N#CC1=C(C)C(CC)=C(n2c(C)cc(C)n2)n2c3c(nc12)cccc3	ZINC00390197	decoy
O=C(C[N+H]1Cc2c(cccc2)CC1)c1c(C)[nH]c2c1ccc(C)c2	ZINC04872088	decoy
Clc1cc(-n2nc(Cc3ncccc3)c3c2NCC3)c(C)cc1	ZINC06391002	decoy
S=C1N(c2ccc(C)cc2)C(=O)/C(=C/c2ccc(N(C)C)cc2)/N1	ZINC00367366	decoy
O=C(C)[C@@H]1[C@]2(C)[C@@H]([C@H]3[C@H]([C@@]4(C)[C@@H](C[C@@H](O)CC4)CC3)CC2)CC1	ZINC13517782	decoy
O=C(Nc1c(C#N)c2c(s1)C[C@@H](C)CC2)C[N+H]1C[C@@H](C)CCC1	ZINC03564791	decoy
O[C@@H]1[C@]2(C(C)C)CN3[C@H](c4ccc(CC)cc4)[N+H](C[C@]1(C)C3)CC2	ZINC19338896	decoy
N(c1nc(N2CCCCC2)c2c(n(C)nc2)n1)c1cc(C)ccc1	ZINC07449981	decoy
Cc1nn2C(c3ccccc3)=CC(c3cc4c(cc3)cccc4)Nc2n1	ZINC08914722	decoy
O=C(Nc1c2c(ccc1)CCCC2)N1[C@@H](CC)c2n(c(C)cc2)CC1	ZINC20900337	decoy
FC(F)(F)c1n(Cc2[nH]c3c(n2)cccc3)c2c(n1)cccc2	ZINC04626568	decoy
Clc1cc2c(O[C@H](C)C[N+H](Cc3cc(O)c(OC)cc3)C2)cc1	ZINC11872214	decoy
Clc1c(NC(=O)Cn2c3c(nc2)cc(C)c(C)c3)ccc(C)c1	ZINC14360911	decoy
O=C(Nc1c(OC)cc2c(oc3c2cccc3)c1)[C@@H]1CC=CCC1	ZINC07971209	decoy
O=C(NC[C@@H]1CN(c2ccccc2)CC1)c1sc2c(c1)CCC2	ZINC27830214	decoy
N(Cc1cnccc1)c1ncnc2scc(-c3ccc(C)cc3)c12	ZINC08147364	decoy
S(Cc1[nH]c2scc(C)[n+]2c1)c1[n+H]c2c([nH]1)cc(C)cc2	ZINC02685789	decoy
N(c1c(-c2cscc2)[nH]c2[n+]1ccnc2)c1ccc(C(C)C)cc1	ZINC00200592	decoy
C(N1C[C@@H]([N+H]2CCCC2)CCC1)c1c(C)cc(C)cc1-n1nccc1	ZINC19608401	decoy
O=C(N[C@@H](C)c1c(C)ccc(C)c1)c1[nH]cc(-c2[n+H]c(C)sc2)c1	ZINC30762622	decoy
Clc1c[n+]2c(NC3CCCCC3)c(-c3occc3)[nH]c2cc1	ZINC00319962	decoy
O=C([O-])[C@@]1(C)[C@@H]2[C@](C)([C@H]3C(C=C(C(C)C)[C@@H](CO)C3)=CC2)CCC1	ZINC04974250	decoy
FC(F)(F)c1ccc(-c2[nH]c3c(n2)cc2OCCOc2c3)cc1	ZINC31943955	decoy
O(C)c1c(O)ccc(C2n3nc(C)cc3-c3c(c(C)cc(C)c3)N2)c1	ZINC00818067	decoy
N#CC1(C#N)[C@H](c2c(C)ccc(C)c2)[C@@H]2C(C(C#N)C1=N)=CCCC2	ZINC04634810	decoy
O=C1N(c2ccccc2)NC(C)=C1[C@H]1SC(c2ccccc2)=NN1	ZINC06796080	decoy
S=C1N(/N=C/c2cc(F)ccc2)C(c2n[nH]c3c2CCC3)=NN1	ZINC05626229	decoy
S(Cc1onc(C)c1)c1nc(N)c2c(sc3c2CCCC3)n1	ZINC12551711	decoy
O=C(N/N=C(/C)\C12CC3CC(C1)CC(C2)C3)c1c2c([nH]c1)cccc2	ZINC04646698	decoy
FC(F)(F)c1cc2NC(=O)/C(=C/c3c(OC)cccc3)/c2cc1	ZINC00560894	decoy
O=C([O-])c1ccc([C@@H]2Nc3c([C@@H]4[C@@H]2[C@H]2C[C@@H]4CC2)cc(C)cc3)cc1	ZINC19887793	decoy
O=C(CC=1SC=2N(C(=[N+H2])/C(=C/c3oc(-c4ccccc4)cc3)/C(=O)N=2)N=1)N1CCOCC1	ZINC31942746	decoy
O=C(N1CCC2(C(=O)NC(=O)N2)CC1)c1sc2n(c(N(C)C)[n+H]c2c1)-c1ccccc1	ZINC28930374	decoy
O=C(O[C@H]1C[C@@]2(O)[C@@](C#N)([C@H]3[C@@H]([C@@]4(O)[C@](C)([C@@H](c5cc(O)oc5)CC4)CC3)CC2)CC1)C	ZINC29747596	decoy
O=C([O-])[C@@H]1[C@@H](O)[C@H](O)[C@@H](O)[C@H](O[C@@]23c4c5c6c(cc4)cccc6C=C[C-@]5C=C2C=CC=C3)O1	ZINC31501384	decoy
Fc1c(-c2n3c(nn2)CCCCC3)cc(NC(=O)CN2C(=O)C3(NC2=O)CCCC3)cc1	ZINC29614637	decoy
O=C(NN1C(=O)C2(NC1=O)CCCCC2)CN1C[C@H](c2sc3c(n2)cccc3)CCC1	ZINC14124651	decoy
O=C(NN1C(=O)C2(NC1=O)CCC(C)CC2)c1c2c(C)noc2nc(-c2c(C)oc(C)c2)c1	ZINC28803709	decoy
O=C(CN1C(=O)[C@]2(NC1=O)C[C@@H](C)CC(C)(C)C2)N1c2c(O[C@H](C(=O)NC)C1)cccc2	ZINC29767600	decoy
O=C(Nc1n(-c2nc(C)cc(C)n2)nc(C)c1)CN1C(=O)[C@@]2([C@@H](C)CCCC2)NC1=O	ZINC31635970	decoy
O=C(NN1C(=O)c2c(sc3c2CCCC3)N=C1)CCN1C(=O)C2(NC1=O)CCCCC2	ZINC25709902	decoy
S(=O)(=O)(N1C[C@@H](C)N(c2ccc(C)cc2)CC1)c1cc2NC([O-])=C(C)C(=O)Nc2cc1	ZINC15941988	decoy
O=C1N=C(CN2CCN(CC3=Nc4sc(C)c(C)c4C(=O)N3)CC2)Nc2c1scc2	ZINC22247373	decoy
O=C(CN1C(=O)[C@@](C)(c2cc3OCOc3cc2)NC1=O)N1Cc2c3c([nH]c2CC1)cccc3	ZINC22057743	decoy
P(=O)(OCC(=O)[C@@]1(O)[C@@H](C)C[C@@H]2[C@@]1(C)CC(=O)[C@H]1[C@@]3(C)C(=CC(=O)C=C3)CC[C@@H]21)([O-])[O-]	ZINC31771374	decoy
S(=O)(=O)(N1C[C@H](C(=O)N[C@@H]2[C@H](C)[C@@H](C)CCC2)CCC1)N1CCC2(OCCO2)CC1	ZINC20511339	decoy
O=C(Nc1c(C(=O)N[C@H]2CS(=O)(=O)CC2)c2c(s1)CCC2)c1c(C)nns1	ZINC11913919	decoy
O=C(Nc1cc2c([nH]c3c2CCCCC3)cc1)C1=NN([C@H]2CS(=O)(=O)CC2)C(=O)CC1	ZINC25907437	decoy
O=C(CN1C(=O)NC=CC1=O)[C@@]1(O)[C@]2(C)[C@@H]([C@H]3[C@@H]([C@]4(C)C(=CC(=O)CC4)CC3)CC2)CC1	ZINC17104934	decoy
O=C(CC=1SC=2N(C(=[N+H2])/C(=C/c3c(C)[nH]c4c3cc(C)cc4)/C(=O)N=2)N=1)N1CCOCC1	ZINC09159477	decoy
Clc1ccc([C@@H]2N(C(=O)C)N=C(C3C(=O)N(Cc4ccccc4)C(=O)[N-]C3=O)C2)cc1	ZINC26580735	decoy
O=C(Nc1cc2OC(=O)C=C(CN3C(=O)[C@]4(NC3=O)c3c(scc3)CCC4)c2cc1)C	ZINC09841754	decoy
O=C(NC1(c2nc(C)on2)CCCCC1)CN1C(=O)[C@]2(NC1=O)c1c(cccc1)CCC2	ZINC29059079	decoy
S=C1N(C)C(=O)c2c(N1)cc(C(=O)NN1C(=O)c3c(-c4occc4)csc3N=C1)cc2	ZINC18152544	decoy
F[C@@H]1C=2[C@@](C)([C@H]3[C@@H](O)C[C@]4(C)[C@]5(C(=O)CO)OC(C)(C)O[C@@H]5C[C@H]4[C@@H]3C1)CCC(=O)C=2	ZINC04097308	decoy
O=C(O[C@H]1[C@@]2(C)[C@@H]3[C@H](OC(=O)C)C[C@@H]4[C@@H](C)C(=O)[C@]3([C@@H]4O)[C@H](O)C[C@@H]2C(C)(C)CC1)C	ZINC13407111	decoy
S(=O)(=O)(N1C[C@@H]2C=3N(C(=O)C=CC=3)C[C@H](C1)C2)c1cc2C(=O)C(C(=O)[O-])=CNc2cc1	ZINC04440746	decoy
Fc1ccc(N2C([O-])=C([C@H]3[N+H](C)CCc4c3c(OC)c3OCOc3c4)C(=O)NC2=O)cc1	ZINC19706881	decoy
O=C(N[C@@H]1[C@@H]2OC[C@H](n3c(-c4cc5OCOc5cc4)nnn3)[C@@H]2OC1)NC1CCCCC1	ZINC25419268	decoy
O=C(Nc1cc2OC(=O)C=C(CN3CCN(c4n(-c5ccccc5)nnn4)CC3)c2cc1)C	ZINC26202354	decoy
Fc1c(F)ccc([C@]2(C)C(=O)N(CC(=O)N3[C@H](C)CC(=O)Nc4c3cccc4)C(=O)N2)c1	ZINC16463972	decoy
O=C(O[C@@H]1[C@]2(C)[C@H]([C@H]3[C@@H]([C@@]4(C)C(=CC3)C[C@@H](O[C@H]3OCCCC3)CC4)CC2)CC1)CCC1CCCC1	ZINC16893516	decoy
S([C@H](C(=O)C12CC3CC(C1)CC(C2)C3)C)c1n(c([C@@H](C)[N+H]2CCCCC2)nn1)-c1ccc(F)cc1	ZINC15125883	decoy
S=C1N(C(c2cc(OC)c(OC)cc2)=NN1CN1C[C@@H](C(F)(F)F)CCC1)C1CCCCC1	ZINC16353780	decoy
FC(F)(F)c1cc(-c2nc(CN3CCN(Cc4[n+H]c(-c5cscc5)sc4)CC3)on2)ccc1	ZINC22812508	decoy
FC(F)(F)c1cc([C@@H]2Sc3c(N(Cc4c(OC)cc(OC)cc4)CC2)ccc(OC)c3)ccc1	ZINC12149750	decoy
O=C(OC[C@@]12[C@H]([C@@H](C(=C)C)CC1)[C@]1(C)[C@@](C)([C@H]3[C@H]([C@]4(C)[C@@H](C(C)(C)[C@@H](OC(=O)C)CC4)CC3)CC1)CC2)C	ZINC28537624	decoy
O(C)c1c(OC)ccc(Cc2nc(Oc3ccc(-n4cncc4)cc3)c3c(sc4c3CCC4)n2)c1	ZINC03486558	decoy
S([C@@H](C(=O)N1[C@@H](C)CCc2c1cccc2)C)c1n(Cc2ccccc2)c(C[N+H]2CCCCC2)nn1	ZINC22245131	decoy
Clc1c(C)c2nc(N(C(=O)Cc3sc(Cl)cc3)CCC[N+H]3CCOCC3)sc2cc1	ZINC22673946	decoy
Brc1oc(-c2n(Cc3ccccc3)c(S[C@@H](C)c3onc(C(C)(C)C)n3)nn2)cc1	ZINC23904985	decoy
S(Cc1n(C(F)F)c2c(n1)cccc2)C=1N(C[C@H]2OCCC2)C(=O)c2c(sc3c2CCC3)N=1	ZINC25548641	decoy
Clc1c(-c2cc(OC[C@H]3OCCC3)c3OCC[N+H](Cc4cocc4)Cc3c2)ncc(C(F)(F)F)c1	ZINC12191507	decoy
S(CC=C)c1n-2c(N(Cc3ccccc3)C(=O)c3c-2sc2c3CC[N+H](Cc3ccccc3)C2)nn1	ZINC02179057	decoy
Clc1c(Cl)ccc(CSc2n(CC(C)C)c([C@H]3N(C(=O)c4ccc(C)cc4)CCC3)nn2)c1	ZINC20298057	decoy
S([C@@H]1N(C(=O)C)[C@@H](SC23CC4CC(C2)CC(C3)C4)C=C[C@@H]1OC(=O)C)C12CC3CC(C1)CC(C2)C3	ZINC05432651	decoy
S(CC(=O)N1[C@H](c2sccc2)[C@H]2C(/C(=C/c3sccc3)/CCC2)=N1)c1n(C)c(C2CC2)nn1	ZINC08705427	decoy
O(CC#C[C@@H]1N(C)CCc2c1c(OC)c1OCOc1c2)c1c(C(C)(C)C)cc2oc3c(c2c1)CCCC3	ZINC20410578	decoy
S=C1N(CC=C)C([C@@H]2Oc3c(OC2)cccc3)=NN1CN1[C@@H](c2sc3c(n2)cccc3)CCC1	ZINC16351910	decoy
N(=C/C1=C(N2CCOCC2)/C(=C/c2ccccc2)/CC1)\N1CCN(C(c2ccccc2)c2ccccc2)CC1	ZINC21487143	decoy
O(C)c1cc(CC2=C3Nc4scc(-c5ccc(OC)cc5)[n+]4C(c4cc(OC)ccc4)=C3CCC2)ccc1	ZINC09042267	decoy
Clc1sc(C[N+H]2CCN(CN3C(=S)N(C[C@H]4OCCC4)C(c4sccc4)=N3)CC2)cc1	ZINC18898244	decoy
S=C1N(CCC(=O)OCc2c(F)c(F)c(F)c(F)c2F)C(=O)/C(=C/c2ccc(F)cc2)/S1	ZINC11675158	decoy
S=C1N(Cc2ccccc2)C(N2CCOCC2)=NN1CN1C[C@@H](c2ccccc2)c2c(cccc2)C1	ZINC24753876	decoy
Br[C@@H]1C[C@@H]2C(=O)C[C@H]3[C@@H]4[C@@](C)([C@H]([C@@H](CC[C@H](C(C)C)CC)C)CC4)CC[C@H]3[C@@]2(C)CC1	ZINC12661156	decoy
S=C1N(Cc2occc2)C(=O)/C(=C/c2c(-c3cc(C)c(OCC)cc3)nn(-c3ccccc3)c2)/S1	ZINC02216866	decoy
S(CC(=O)N1CCN(c2c(C)ccc(C)c2)CC1)Cc1c(n(-c2ccccc2)nc1)-n1cccc1	ZINC02948251	decoy
Clc1ccc([C@H](OCc2c(F)cccc2F)CN2CCN(C(=O)c3ccc(C#N)cc3)CC2)cc1	ZINC23435274	decoy
S=C1N(CN(Cc2cc(C#N)ccc2)C)N=C2N(c3c(C(C)C)cccc3)C(=O)c3c(N12)cccc3	ZINC25478072	decoy
S(CC(=O)N1CCN(C(c2ccccc2)c2ccccc2)CC1)c1n(C)c(-c2ccc(C)cc2)nn1	ZINC09427170	decoy
Brc1ccc(-c2oc(/C=N/N=C/3\N(CC=C)C(=O)[C@H](Cc4ccc(C)cc4)S\3)cc2)cc1	ZINC26920639	decoy
O=C(O[C@@H]1[C@@]2(C)[C@@H]([C@H]3[C@H]([C@@]4(C)[C@@H](c5nonc5CC4)CC3)CC2)CC1)C	ZINC17213609	decoy
O=C(/C=C/c1c(C)[nH]c2sc(C)c[n+]12)N1[C@@H](C)c2c(scc2)CC1	ZINC24714984	decoy
O(C)c1c(OC)cc2c([C@H]3[C@H](C)c4c(c5OCOc5cc4)C[N+H]3CC2)c1	ZINC31771567	decoy
FC(F)(F)[C@@H]1CN(C(=O)c2c(C)c3c(C)nc(C)nc3s2)CCC1	ZINC26025379	decoy
O=C(N(C)[C@@H]1C[C@H](C)CCC1)c1c2n(C(c3sccc3)=CC=N2)nc1	ZINC25150544	decoy
O(C)c1ccc(-c2c3C(=O)N(n4c(C)ccc4C)C=Nc3sc2)cc1	ZINC00948416	decoy
O=C(N1CCN(c2sc3c([n+H]2)ccc(C)c3)CC1)c1nn(C)c(C)c1	ZINC09001889	decoy
O=C(n1c(C)c(c(C)n1)C12CC3CC(C1)CC(C2)C3)c1nn(CC)cc1	ZINC06490360	decoy
Clc1ccc(-n2c(C)c(C(=O)N3[C@@H](C)c4n(ccc4)CC3)cn2)cc1	ZINC30261647	decoy
S=C1N2C(=NN1)c1sc3nc(CC(C)C)c4c(c3c1N=C2)CCC4	ZINC02226170	decoy
FC(F)(F)c1c2c(n(CC)nc2)nc(-c2cc3OCCOc3cc2)c1	ZINC20615855	decoy
S=C1N(CC(=O)N2Cc3c(cccc3)CC2)C(=O)c2c(N1)cccc2	ZINC03043449	decoy
S(CC(=O)N1C[C@@H]2[C@H](CC1)CCCC2)c1c(C)nc2c(n1)cccc2	ZINC28191370	decoy
ClC=1C(=CNN=C2N(C)c3c(S2)cccc3)[n+]2c(scc2)N=1	ZINC07785060	decoy
S(CC#N)C=1N(CC)C(=O)C=2C3(Cc4c(cccc4)C=2[N+H]=1)CCCC3	ZINC02361565	decoy
O=C(Cn1ncc2c1-c1c(OC2)ccc(C)c1)N1c2c(cccc2)CCC1	ZINC06805883	decoy
S(=O)(=O)(N1CCCCCC1)c1c(C)ccc(-c2c(C)c(C)no2)c1	ZINC20580487	decoy
Clc1c([C@H]2N(C(=O)C)N=C(c3occc3)C2)cc2c(c(C)ccc2)n1	ZINC04275556	decoy
S(CC(=O)N1c2c(Sc3c1cccc3)cccc2)c1nn(C)cn1	ZINC00887819	decoy
O=C(CN1c2c(OCC1)cccc2)N1c2c(S[C@@H](C)CC1)cccc2	ZINC30594418	decoy
C(N1c2[n+](c3c([nH]2)cccc3)CN(Cc2ncccc2)C1)[C@@H]1OCCC1	ZINC13633946	decoy
Brc1cc(/C=C(\C#N)/c2n3c(nn2)CCCCC3)sc1	ZINC07159054	decoy
O=C(O[C@@]1(C#C)[C@]2(C)[C@@H]([C@@H]3[C@H]([C@H]4C(=CC(=O)CC4)CC3)CC2)CC1)C	ZINC03831221	decoy
FC(F)(F)c1n(CC=2N=C3C(C)=CC=CN3C(=O)C=2)c2c(n1)cccc2	ZINC31818072	decoy
Br[C@H]1C(=O)[C@@]2(C)C(C)(C)[C@]1(C(=O)N1CCCCC1)CC2	ZINC02205216	decoy
S(c1n(C)c(C(F)(F)F)nn1)c1ncnc2c1oc1c2cccc1	ZINC09484141	decoy
O=C/1N(C)C(=O)S\C\1=C/c1c(C)n(c(C)c1)-c1cc(C)cc(C)c1	ZINC13785658	decoy
O=C1N(C)c2c(cccc2)C=2OC(=O)C[C@@H](c3ccc(C(C)C)cc3)C1=2	ZINC04728091	decoy
O=C(N1CCC2(OCCO2)CC1)c1c(C)n(Cc2ccccc2)c(C)c1	ZINC24997483	decoy
Clc1cc2N=CN(CC=3c4c(OC(=O)C=3)cc(C)cc4)C(=O)c2cc1	ZINC17735342	decoy
S(Cc1[nH]c2c(n1)cc(F)c(F)c2)c1c(C#N)c(C)cc(C)n1	ZINC30789173	decoy
N#CC1(NC2CCC(N3N=N[C@@H]4[C@@H]3CCCC4)CC2)CCCC1	ZINC05282899	decoy
O=C(/C=C/c1sccc1)N1[C@H](c2[nH]c3c(n2)cccc3)CCC1	ZINC09059887	decoy
OCCC/[N+H]=C/1\c2c(OC(c3ccc(C)cc3)=C\1)ccc(C)c2	ZINC06131582	decoy
O=C(Nc1ccc(CC#N)cc1)c1c(C)nc2c(c1)ccc(C)c2	ZINC31580880	decoy
N(c1nc(N2CCCC2)nc2n(C)ncc12)c1ccc(C)cc1	ZINC09273248	decoy
O=C(NC=1SCC[N+H]=1)C12CC3(C)CC(C)(C1)CC(C)(C2)C3	ZINC04008550	decoy
S([C@@H]1C(=O)NCCCC1)c1n(-c2c(C)c(C)ccc2)cc[n+H]1	ZINC10989673	decoy
C(N1C[C@@H](c2cscc2)Oc2c(cc(C)cc2)C1)c1[n+H]c(C)c[nH]1	ZINC12246404	decoy
O=C(N[C@H]1[C@H](C)[C@@H](C)CCC1)/C=C/c1cc2OCCOc2cc1	ZINC15791641	decoy
N(CCc1ccc(C)cc1)c1ncnc2n3c(nc12)CCCC3	ZINC06936960	decoy
Brc1scc(CNc2sc3[n+](n2)cc(C)[nH]3)c1	ZINC29627460	decoy
O=C(CCNc1cc(C)cc(C)c1)N1Cc2c(scc2)CC1	ZINC12771616	decoy
O=C(OC)[C@@H]1[C@@]2(C)[C@H]([C@@H]3[C@@H]([C@]4(C)C(=CC3)C[C@@H](O)CC4)CC2)CC1	ZINC04578657	decoy
O=C(Nc1cc2nc(C)n(-c3ccccc3)c2cc1)[C@H]1[C@@H](C)C1	ZINC22680435	decoy
O=C1NC(C[N+H]2CCCCCCC2)=Nc2sc3c(c12)CCC3	ZINC06594032	decoy
Fc1c(F)c(-n2c(-c3ccccc3)cc(C)n2)c(F)c(F)c1CO	ZINC02969813	decoy
ClCC[C@H]1[C@](O)(c2ccc(Cl)cc2)N2C(S1)=[N+H]CCC2	ZINC04759835	decoy
N(C)c1nc(CN2CCOCC2)nc2sc3c(c12)CC[C@H](C)C3	ZINC23761513	decoy
FC(F)(F)C(O)(C(F)(F)F)[C@H]1[C@@H](O)[C@@H](C(C)C)CC[C@H]1C	ZINC05160406	decoy
N(c1sc2c(n1)cccc2)c1cnc(N2CCOCC2)cc1	ZINC22136320	decoy
N(Cc1occc1)c1c(-c2sccc2)[nH]c2[n+]1ccc(C)c2	ZINC00413696	decoy
O=C1C2(CC)C[N+H]3C(c4c5c([nH]c4)cccc5)N(C2)CC1(C)C3	ZINC19323517	decoy
O=C1N(C2CCCC2)C[C@@H](c2[n+H]c(c(C)[nH]2)-c2cc(C)c(C)cc2)C1	ZINC19225717	decoy
C(N1C[C@@H]([N+H]2CCCC2)CCC1)c1c(C)cc(-n2nccc2)cc1	ZINC15078430	decoy
Fc1c([C@H](NC(=O)c2cc(C)ccc2)c2n(C)ccn2)cccc1	ZINC18236770	decoy
O=C(N[C@@H](C)c1c(C)n(C)nc1)c1[nH]c2c(C)c(C)cc(C)c2c1	ZINC25003150	decoy
[O-]/[N+H]=C\1/[C@H](N2CCN(c3ccccc3)CC2)c2c(cccc2)C/1	ZINC06402906	decoy
O=C1N=C(CN2[C@@H](C)c3n(ccc3)CC2)Nc2c3c(oc12)cccc3	ZINC23707003	decoy
S=C(NC(=O)C12CC3CC(C1)CC(C2)C3)Nc1noc(C)c1	ZINC05793346	decoy
O(C)c1c(OC)cc2nc3SC(C(C)(C)C)=C[C@H](O)n3c2c1	ZINC04386796	decoy
O=C(NC[C@H]1OCCC1)c1sc2nc3c(cc2c1)ccc(C)c3	ZINC00428314	decoy
Cc1cc2C(=C3C=CNC=C3)N=NC(c3ccc(C)cc3)=Nc2cc1	ZINC06533802	decoy
O(C)c1cc(OC)cc(C[N+H]2Cc3[nH]c4c(c3CC2)cccc4)c1	ZINC19606571	decoy
O[C@@H]1[C@@]2(C)[C@@H]([C@H]3[C@H]([C@@]4(C)C(=C/C(=N/N(C)C)/CC4)CC3)CC2)CC1	ZINC17173636	decoy
O=C(N[C@@H](C)c1ccc(-n2cncc2)cc1)c1c(C)c(C)ccc1	ZINC12525405	decoy
Clc1cc2C(c3ccccc3)=NN(C)C(=N/N=C/C)Nc2cc1	ZINC05566366	decoy
O=C(Nc1c(C)c(C)ccc1)[C@@H]1Cc2n(c3c(n2)cccc3)CC1	ZINC21884141	decoy
N(Cc1occc1)c1ncnc2n(-c3c(C)cc(C)cc3)ncc12	ZINC00425614	decoy
O=C(N1CCC(c2[nH]c3c(n2)cccc3)CC1)c1sc(C)cc1	ZINC25838880	decoy
Fc1c(NC(=O)/C=C/c2c(C)[nH]c3sc(C)c[n+]23)ccc(C)c1	ZINC27152709	decoy
O=C1NC(C[N+H]2[C@H](C)CCCC2)=Nc2sc3c(c12)CCCC3	ZINC03370189	decoy
O=C1C[C@H](C)[C@@]2(C)[C@@H]([C@](CC[C@@](O)(CC)C)(C)[C@H](C)[C@H](O)C2)C1	ZINC05178613	decoy
[O-]/[N+H]=C(\C)/c1cc2c(n(C(C)C)c3c2cc(/C(=[N+H]/[O-])/C)cc3)cc1	ZINC04815312	decoy
O=C(NC[C@H]1c2c(cccc2)CCC1)c1cc2nn[nH]c2cc1	ZINC30691151	decoy
O(C)c1c(O)cc([C@H]2Nc3c(OC)cccc3[C@@H]3[C@H]2CC=C3)cc1	ZINC14457193	decoy
Clc1cc(C)c(C(=O)[C@@H]2C[N+H](Cc3n[nH]cc3)CCC2)cc1	ZINC12206834	decoy
S(Cc1c(C#N)cccc1)c1n(N)c(-c2c(C)cccc2)nn1	ZINC07022463	decoy
N#CC1(C#N)[C@@H](c2c(C)ccs2)[C@H]2C(C(C#N)C1=N)=CCCC2	ZINC05728696	decoy
O=C(N[C@H]1[C@H](C)CCCC1)[C@@H](C)N1C[C@H](c2ccccc2)OCC1	ZINC29533990	decoy
Clc1c(CN2CCN(N=Cc3c(O)cccc3)CC2)cccc1	ZINC13897275	decoy
S=C1N(/N=C/c2ccc(N(C)C)cc2)C(c2n[nH]c(C)c2)=NN1	ZINC05625923	decoy
O=C([C@H]1[C@H](c2ccccc2)C(C#N)=C(N)S1)c1ccccc1	ZINC04634856	decoy
Clc1ccc(Nc2c(-c3cscc3)[nH]c3[n+]2ccnc3)cc1	ZINC04632350	decoy
N(c1nc(C)nc2scc(-c3sccc3)c12)c1c[nH]nc1	ZINC30587668	decoy
Clc1cc2ncnc(NC[C@@H]3Oc4c(OC3)cccc4)c2cc1	ZINC12902650	decoy
S=C1N(C(=O)/C(=C\Nc2cc(O)ccc2)/S1)C1CCCC1	ZINC09422798	decoy
O=C(Nc1scc(-c2[nH]ccc2)n1)C1=COc2c(cccc2)C1	ZINC28254693	decoy
O=C1Oc2c(C)c(C)ccc2C(CNc2cc3OCCOc3cc2)=C1	ZINC07221894	decoy
S(Cc1n[nH]c2c1CN(c1nc(C)ncc1)CC2)c1ccccc1	ZINC23580732	decoy
O=C(OC)[C@H]1[C@@H](O)CC[C@H]2[C@@H]1C[C@@H]1[C@H](C2)CCc2c3c(OC)cccc3[nH]c12	ZINC29513771	decoy
ClC12CC3(C(=O)NCC(=O)NC4CCCCCCC4)C[C@@H](C1)C[C@@H](C2)C3	ZINC29508389	decoy
O=C1Oc2c(C[N+H]3[C@@H]4CC(C)(C)C[C@](C)(C3)C4)c(O)ccc2C2=C1CCCC2	ZINC05563775	decoy
O=C(N1C[C@@]2(C[N+H](Cc3ccc(C(C)C)cc3)CCC2)CC1)c1c(C)[nH]nc1	ZINC12194654	decoy
O=C(Nc1nc(C)cc(C)c1)c1sc([C@H]2[N+H](C3CCOCC3)CCC2)cc1	ZINC19110796	decoy
O=C(Nc1n(-c2ccc(C)cc2)nc2c1CSC2)C(=O)NC1CCCCC1	ZINC05418929	decoy
O=C(OCC)c1c(C)c(C(=O)N2Cc3c4c([nH]c3CC2)ccc(C)c4)[nH]c1C	ZINC25543970	decoy
O=C(Nc1cc(-c2[n+H]c(C)sc2)ccc1)CC12CC3(O)C[C@H](C1)C[C@@H](C3)C2	ZINC22747057	decoy
O=C(NC[C@H]1OCCC1)c1cc2[C@@H]3[C@H]([C@H](c4sccc4)Nc2cc1)CC=C3	ZINC14548982	decoy
ClC(Cl)(Cl)[C@H]1O[C@@]2(O)[C@@](O)(O[C@@H](C(Cl)(Cl)Cl)C2)C1	ZINC04416920	decoy
FC(F)(F)C1(C(F)(F)F)C(C#N)=C(N)Oc2n(-c3ccccc3)nc(C)c12	ZINC00719956	decoy
O=C(NC(C)(C)C)[C@@H]1[C@]2(C)[C@H]([C@H]3[C@@H]([C@]4(C)[C@](C)(NC(=O)C=C4)CC3)CC2)CC1	ZINC12647732	decoy
O=C1OC=C([C@@H]2[C@]3(C)[C@@](O)([C@@H]4[C@@H]([C@]5(C)[C@@H](C[C@@H](O)CC5)CC4)CC3)CC2)C=C1	ZINC26964914	decoy
O=C1N(Cc2ccccc2)C(C)=CC=2OC(N)=C(C#N)[C@@H](Cc3ccccc3)C1=2	ZINC01471602	decoy
FC(F)(F)C=1C(=O)N(CC(=O)Nc2cc3c([nH]c4c3CCCC4)cc2)C=CC=1	ZINC25899005	decoy
Brc1cn(C)c(C(=O)NNC(=O)/C=C/c2sc(Cl)cc2)c1	ZINC10465309	decoy
O=C(NCC(C)(C)[N+H]1Cc2c(cccc2)CC1)[C@H]1OC(=O)c2c(cccc2)C1	ZINC25464544	decoy
O=C(NCCC12CC3CC(C1)CC(C2)C3)N1CCN(c2ccc(O)cc2)CC1	ZINC26519685	decoy
FC(F)(F)c1cc([C@@H](NC(=O)c2cc3NC(=O)CSc3cc2)C)ccc1	ZINC18015939	decoy
FC(F)(F)c1n(CC(=O)NC(=O)N[C@H]2[C@@H](C)CCCC2)c2c(n1)cccc2	ZINC24754357	decoy
Oc1c(CN2CC[N+H](Cc3c4c(sc3)cccc4)CC2)cc2OCOc2c1	ZINC28790372	decoy
[N+H2]=C(C(C#N)c1nc(N2[C@@H](c3occc3)CC(c3sccc3)=N2)sc1)C	ZINC28740256	decoy
Brc1c(C(F)(F)F)cc(NC=C2C(=O)C(C)=NC=C2CO)cc1	ZINC05110780	decoy
Oc1cc(C[N+H]2Cc3c(OCC2)ccc(C[N+H]2C[C@@H](C)O[C@@H](C)C2)c3)ccc1	ZINC20455816	decoy
Clc1c([C@H](NC(=O)c2oc3nc([O-])cc(C(F)(F)F)c3c2)C)cccc1	ZINC12749983	decoy
Fc1ccc(C=2NN3C4(Oc5c(OC)cccc5[C@@H]3C=2)CC[N+H](C)CC4)cc1	ZINC06379328	decoy
S=C1N(c2ccc(F)cc2)C(=O)/C(=C/c2ccc(C(=O)NC(C)C)cc2)/N1	ZINC03431375	decoy
Clc1c(Cl)cc(C(=O)NCc2ccc(C(=O)N3[C@H](C)CCCC3)cc2)[nH]1	ZINC27495593	decoy
O=C1[C@H](C[N+H2]Cc2cc3OCOc3cc2)[C@H]2[C@@H](O1)C[C@]1(C)C(=C(C)CCC1)C2	ZINC16041780	decoy
O=C(NC[C@@H](c1sccc1)c1c2c([nH]c1)cccc2)N1CC(C)(C)OCC1	ZINC31104100	decoy
BrC12CC3(C(=O)OCC(=O)C=4C(=O)N(C)C(=O)N(CC(C)C)C=4N)C[C@@H](C1)C[C@@H](C2)C3	ZINC11430749	decoy
S=C1N(CCCCC)C(=O)/C(=C/C=2C(=O)[n+]3c(NC=2N2CCC(C(=O)N)CC2)cccc3)/S1	ZINC02195762	decoy
S([C@H](C(=O)NC=1C(=O)N(N(C)C=1C)c1ccccc1)C)CC(=O)N/N=C\1/[C@]2(C)C(C)(C)[C@H](C/1)CC2	ZINC20909024	decoy
S(=O)(=O)(NCCC(=O)N[C@H]1c2c(S(=O)(=O)CC1)cccc2)c1ccc(C2CCCCC2)cc1	ZINC10999543	decoy
S(=O)(=O)(NC(C)C)Cc1ccc(CNC(=O)c2cc3N=C4N(C(=O)c3cc2)CCCCCC4)cc1	ZINC10751416	decoy
S(CC(=O)N1[C@@H](c2ccc(C)cc2)CC(c2sccc2)=N1)C1=Nc2n(CCO)ncc2C(=O)N1	ZINC16837858	decoy
S=C(N[C@@H]1[C@@H]2OC[C@H](n3c(Oc4cc5OCOc5cc4)nnn3)[C@@H]2OC1)Nc1cc(C#N)ccc1	ZINC25409191	decoy
S(=O)(=O)(NC)c1c(C)c(C)cc(C(=O)NCc2sc(S(=O)(=O)N3CCCCC3)cc2)c1	ZINC26148687	decoy
O=C(OCC)Nc1cc2OC(=O)C=C(COC(=O)C3CCN(C(=O)Nc4ccccc4)CC3)c2cc1	ZINC22300257	decoy
S(=O)(=O)(N1CCOCC1)c1cc(C(=O)NCc2c(-c3ccccc3)nn(-c3ccccc3)c2)[nH]c1	ZINC21637228	decoy
O=C(N[C@](C#N)(C(C)C)C)[C@@H](C)N1CCN(CC2=Nc3scc(-c4sccc4)c3C(=O)N2)CC1	ZINC25785841	decoy
S(=O)(=O)(N1Cc2c3c(c(C(=O)OC)ccc3)[nH]c2CC1)c1ccc(C(=O)NCC(F)(F)F)cc1	ZINC26973280	decoy
S=C1N(CCC)CN([C@H](C(=O)N[C@H]2C(=O)N3C(C(=O)[O-])=C(C)CS[C@@H]23)c2ccc(O)cc2)CS1	ZINC31842061	decoy
O=C(Nc1c(C(=O)NCCOC)c2c(s1)CCCC2)CN1CCN(C(=O)N2CCCCC2)CC1	ZINC23662920	decoy
S(=O)([O-])(=Nc1cc(C(=O)N2[C@H](C(=O)NC[C@H]3OCCC3)CCC2)ccc1)c1cc(C)c(C)cc1	ZINC21662212	decoy
S([C@H](C(=O)NC(=O)NCC(C)C)C)c1n-2c(N(c3cc(OC)ccc3)C(=O)c3c-2cccc3)nn1	ZINC14130903	decoy
FC(F)(F)c1cc(-n2c(C)c([C@@H](NC(=O)CNC3=NS(=O)(=O)c4c3cccc4)C)cn2)ccc1	ZINC29294139	decoy
O=C(NC(=O)COC(=O)CCN1C(=O)c2c(C)c(C)sc2N=C1)NC12CC3CC(C1)CC(C2)C3	ZINC23565518	decoy
S=C1N(CC)C(=O)C(=C(Nc2n([C@@H](CC)C)ncc2)C=2NC(=O)c3c(cccc3)C=2)C(=O)N1CC	ZINC10384217	decoy
FC(F)(F)c1n2N=C(N3CCC(C(=O)NCCNC(=O)c4cc(F)c(C)cc4)CC3)C=Cc2nn1	ZINC26089647	decoy
S=C(NC(Nc1nc(C)cc(C)n1)=[N+]1CCN(C(=O)[C@@H]2Oc3c(OC2)cccc3)CC1)NC1CCCC1	ZINC14161377	decoy
S(=O)(=O)(N1CCCCCC1)c1cc(C(=O)NN=C2N(CC)C(=O)c3c(N2)cccc3)c(OC)cc1	ZINC11157772	decoy
O=C(NCc1c(C)n(C)nc1C)C=1C(=O)C(C(=O)NC2CCCCCCC2)=CN(C[C@@H]2OCCC2)C=1	ZINC12003869	decoy
S(=O)(=O)(N(C)C)c1cc2nc(CCC(=O)NNC(=O)c3sc4c(c3)CCCC4)n(C)c2cc1	ZINC26636398	decoy
S([C@@H](C(=O)N1CCC(NC(=O)C2CC2)CC1)C)CC1=Nc2scc(-c3ccccc3)c2C(=O)N1	ZINC29501920	decoy
S(=O)(=O)(N1CCOCC1)c1cc(NCC(=O)Nc2cc3c(cc2)CCC3)c(N2CCCC2)cc1	ZINC09056842	decoy
Clc1ccc(NC(=O)[C@H]2[C@@H]3C(=O)N(CCOC)[C@@H](C(=O)N[C@@H]4[C@@H](C)[C@H](C)CCC4)[C@@]43O[C@H]2C=C4)cc1	ZINC20105811	decoy
O=C(Nc1n(C2=NC(=O)C=C(CCC)N2)nc(-c2occc2)c1)C[C@H]1N2C(=O)C=C(C)[N+H]=C2SC1	ZINC12007570	decoy
Clc1c(CN2C(=O)C=CC(C(=O)NNC(=O)C3=NN(CCC)C(=O)c4c3cccc4)=C2)cccc1	ZINC27077928	decoy
O(C)c1cc2c(NC(=O)C([C@@H](N3CC[N+H](C4CCCCC4)CC3)c3n(C[C@H]4OCCC4)nnn3)=C2)cc1	ZINC20080000	decoy
O=C(CN1[C@@H](c2noc(C)c2)CCC1)N1CC(=O)NCC1	ZINC27886550	decoy
O=C(NC)C1CCN(CN2C(=O)N3C(=N2)C=CC=C3)CC1	ZINC28746089	decoy
ClC1=CN2C(=O)C=C(CN3CC(=O)NCC3)N=C2C=C1	ZINC26848235	decoy
O=C(OCC)N1CCN(C2=NC(=O)C3=C(N2)CCC3)CC1	ZINC06697171	decoy
O=C(OCC)C=1C(=O)c2c(NC=1)c1c(nccc1)cc2	ZINC05837198	decoy
O=C(Nc1sc(CC)nn1)CN1C[C@@H]2[N+H](CC1)CCC2	ZINC23249648	decoy
FC(F)(F)[C@@]1(NC(=O)C2CC2)[C@@H](C#N)C(=C)NC1=O	ZINC02492666	decoy
O=[N+]([O-])c1cc2c([nH]c3[C@H](O)CCCc23)cc1	ZINC29748000	decoy
N#CC(C#N)=CNN(C)c1nnc(C)cc1	ZINC00092884	decoy
ClC1=C(NCCCO)C(=O)[C@@H]2[C@H](C1=O)C=CC=C2	ZINC05835767	decoy
O=C1NC=Nc2n([C@@H]3S[C@H](CO)CC3)cnc12	ZINC05893424	decoy
O=C1N(C)[C@@H](C)[C@@H]2[C@@H](C)N(CO)C(=O)N(C)[C@@H]2N1CO	ZINC13778065	decoy
N#CC1=C(NCCC(C)C)n2c(nnc2)C2=C1CC[N+H](C)C2	ZINC13689254	decoy
O=C(N(Cc1[nH]c2c(n1)cccc2)C)C1=NN(C)C(=O)CC1	ZINC30659133	decoy
O=C[C@@H]1N2[C@@H]1[C@@H]1N[C@@H]1C(=O)C2	ZINC22951874	decoy
O=C1N(CC#N)C(CN2C[C@@H](O)CCC2)=Nc2c1cccc2	ZINC22000456	decoy
N(C=Nc1nncc2nn[n-]c12)(C)C	ZINC05543317	decoy
O=[N+H]C(=C(N[O-])[C@H]1[C@@H](CC#N)C1(C)C)C	ZINC05165051	decoy
O=C(COC)N1[C@H](C(=O)OC)CNCC1	ZINC20504883	decoy
O=S1(=O)C[C@H](N[N+H](C)C)CC1	ZINC19166966	decoy
O=C(N1CCCC1)[C@H]1CN(c2ncnc3[nH]cnc23)CCC1	ZINC09059593	decoy
O[C@@H](C(C)(C)C)/C(=[N+H]/[O-])/n1ncnc1	ZINC03099838	decoy
OCC[N+H]1CCOCCOCCOCCOCC1	ZINC03895797	decoy
N(Cc1n(C)cnn1)c1ncnc2n(C)ncc12	ZINC26706628	decoy
O=C(NC=1SCC[N+H]=1)c1cc(-n2nnnc2)ccc1	ZINC00418385	decoy
O=C[C@@H]1NN=C2N=CN(C)[C@H]12	ZINC28213038	decoy
O=C1C(=CNCCO)C(C)=C(C#N)c2n1c1c(n2)cccc1	ZINC05800939	decoy
N(\Nc1nnn[n-]1)=C(\C)/C	ZINC05382947	decoy
O=S1(=O)CCN(Cc2[n+H]c(-c3ccccc3)[nH]c2)CC1	ZINC19739662	decoy
O=C(C)N1C[C@H]2[C@H](C)C(C#N)(C#N)C(=N)C(C#N)C2=CC1	ZINC04453008	decoy
S(CCN1S(=O)(=O)c2c(C1=O)cccc2)c1[nH]c(-c2ccc(C)cc2)nn1	ZINC14019371	decoy
ClC1=CN2C(=O)C=C(COC(=O)c3n[nH]c(-c4sc(C)cc4)c3)N=C2C=C1	ZINC31066671	decoy
O=C(OCC=1c2c(OC(=O)C=1)cc(NC(=O)C)cc2)/C(/C#N)=C/c1ccc(C)cc1	ZINC21607523	decoy
S(=O)(=O)(CC)c1ccc(NC(=O)c2c(C)nn(-c3c(C)cc(C)cc3)n2)cc1	ZINC08728958	decoy
FC(F)(F)[C@]1(O)N(C(=O)c2ccc(Cn3nc([N+](=O)[O-])cc3)cc2)N=C(C)C1	ZINC00653102	decoy
O=C(Nc1c(C(=O)C)cc2OCOc2c1)c1c2c(n(C(C)C)nc2)nc(C2CC2)c1	ZINC08040015	decoy
O([C@H](C)C1=Nc2sc(C)c(C)c2C(=O)N1)C(=O)C1CCN(C(=O)C2CC2)CC1	ZINC24781174	decoy
O=[N+]([O-])c1c(C(=O)N2CC=C(c3c4c([nH]c3)cccc4)CC2)cc(OC)c(OC)c1	ZINC12798846	decoy
O=C(NN1C(=O)c2c(sc(CC)c2)N=C1)CCN1C(=O)c2c(N=N1)cccc2	ZINC28581591	decoy
O=[N+]([O-])c1cc(c(OC)cc1)-c1oc(/C=C/2\C(=O)N(c3ccccc3)C(=O)N\2)cc1	ZINC01160998	decoy
O=[N+]([O-])c1oc(C(=O)Nc2n(-c3sc4c(n3)ccc(OC)c4)nc(C)c2)cc1	ZINC16851078	decoy
S(=O)([O-])(=Nc1c[n+H]c(N(C)C2CCCCC2)cc1)c1cc2OC(=O)Nc2cc1	ZINC20359719	decoy
S(=O)(=O)(NC)c1ccc(C(=O)Nc2[n+](Cc3ccc(C)cc3)cccc2)cc1	ZINC29386990	decoy
S([C@@H](C(=O)N1[C@@H](c2cc3OCCOc3cc2)CCC1)C)c1[nH]c(C2CC2)nn1	ZINC30628140	decoy
S(=O)(=O)(NC1CC1)c1cc(S(=O)(=O)N2c3c(cc(C)cc3)CCC2)ccc1	ZINC26227014	decoy
O=[N+]([O-])c1cc2OC(=O)N(CCC(=O)N/N=C/3\[C@@]4(C)C(C)(C)[C@@H](C\3)CC4)c2cc1	ZINC28716215	decoy
O(CCN1C(=O)NC(=O)c2c1ncc1C(=O)C[C@@H](c3ccc(C(C)C)cc3)Cc21)C	ZINC19821121	decoy
O=C(C(C)(C)C)CN1C(=O)N(C)c2nc(-n3c(C)c(C)c(C)n3)n(CC)c2C1=O	ZINC12518082	decoy
O=C(NCCN1C(=O)/C(=C/c2cc3OCOc3cc2)/SC1=O)C1CCCCC1	ZINC07724590	decoy
Clc1cc(F)c(NC(=O)c2cc([N+](=O)[O-])c(Sc3n(C)cnn3)cc2)cc1	ZINC03611962	decoy
S(=O)(=O)(N1C[C@H](C(=O)Nc2ccc(C(=O)C)cc2)CCC1)c1ccc(C)cc1	ZINC14022842	decoy
O=[N+]([O-])c1c(NC(=O)c2n(C[C@H]3N(C(=O)C)CCC3)c3c(c2)cccc3)cccc1	ZINC17235450	decoy
FC(F)(F)CNC(=O)[C@H]1N(C=2n3nc(C(F)(F)F)nc3N=C(C)C=2)CCC1	ZINC25570731	decoy
S(=O)(=O)(C)c1cc(C(=O)Nc2scc(-c3cc4c(OCC4)cc3)n2)ccc1	ZINC12819042	decoy
Fc1ccc(C(O)C2=C(c3ccc(F)cc3)n3nnnc3N=C2C(=O)OC)cc1	ZINC10232051	decoy
S(CC=1Nc2n(C(=O)C=1)ncn2)c1sc(NC(=O)c2c(C)cccc2)nn1	ZINC21093379	decoy
O=C1N(C)c2c(C(=O)C1=C(NC=1C(=O)N(N(C)C=1C)c1ccccc1)C)cccc2	ZINC06933229	decoy
O=C(OC)c1c(NC(=O)c2c(C)oc3ncnc(N4CCOCC4)c23)ccs1	ZINC15727757	decoy
O=[N+]([O-])c1cc(-n2c(C)c(C(=O)N3CC[N+H](Cc4ccccc4)CC3)nn2)ccc1	ZINC24262575	decoy
S(=O)([O-])(=Nc1ccc(C2=NN(C)C(=O)C=C2)cc1)c1c(C)cc(OC)c(C)c1	ZINC09853871	decoy
O=C(N[C@@H]1[C@H]2OC[C@H](n3c(-c4cc5OCOc5cc4)nnn3)[C@H]2OC1)Nc1ccc(Oc2ccccc2)cc1	ZINC04270572	decoy
O=C(O[C@H]1[C@]2(O)[C@](C)([C@@H](c3cc(O)oc3)C1)CC[C@H]1[C@@]3(C)[C@H](C[C@H](O[C@H]4O[C@@H](C)[C@H](O)[C@@H](OC)C4)CC3)CC[C@@H]21)C	ZINC29747652	decoy
S(=O)(=O)(NC12CC3CC(C1)CC(C2)C3)c1ccc(NC(=O)c2nn3C(C(F)F)=CC(C)=Nc3n2)cc1	ZINC08671516	decoy
FC(F)(F)c1c(-n2nnc(C(=O)NNC(=O)C3=NN(C(C)C)C(=O)c4c3cccc4)c2)cccc1	ZINC28428954	decoy
O(C)c1c(O)c(OC)cc([C@H]2[C@H]3C(=O)OC[C@@H]3[C@H](Nc3cc(OC)ccc3)c3c2cc2OCOc2c3)c1	ZINC29204942	decoy
O=C(Nc1n(C2=NC(=O)C=C(c3ccccc3)N2)nc(C2CC2)c1)[C@H]1CN(c2cc(C)c(C)cc2)C(=O)C1	ZINC12129037	decoy
O=C(N/N=C\[C@@]12OC(C)(C)O[C@H]1OC[C@H]1OC(C)(C)O[C@@H]21)c1[nH]c2c(c1)cc(OCc1ccccc1)cc2	ZINC17129223	decoy
O=C(N/N=C\c1oc(-c2cc3C(=O)OCc3cc2)cc1)N/N=C\c1oc(-c2cc3C(=O)OCc3cc2)cc1	ZINC18193091	decoy
S(CC(=O)NC(=O)NC1CCCC1)c1n-2c(N(c3ccc(CC)cc3)C(=O)c3c-2cccc3)nn1	ZINC21259149	decoy
Clc1c(C(=O)N(Cc2ccc(C(=O)N)cc2)C)cc(S(=O)(=O)N2Cc3c(cccc3)CC2)cc1	ZINC29259882	decoy
S(=O)(=O)(N1CCC(C(=O)NNC(=O)Cc2c3c(oc2)cc2c(c3)CCC2)CC1)c1ccc(C)cc1	ZINC27246304	decoy
S(=O)(=O)(N)c1ccc(-n2c(C)c(C(=O)CSc3ncnc4sc5c(c34)CCC5)cc2C)cc1	ZINC24852718	decoy
O=C(Nc1oc(C)c2C(C)=NNC(=O)c12)CN1[C@H](c2ccccc2)c2c(cc(OC)c(OC)c2)CC1	ZINC24718061	decoy
S(=O)(=O)(/N=C\1/NCCCCC/1)c1ccc(NC(=O)Cn2c(C(F)(F)F)nc3c2cccc3)cc1	ZINC09468585	decoy
O=C(NC(=O)COC(=O)[C@H]1N(C(=O)C23CC4CC(C2)CC(C3)C4)CCC1)N[C@H]1[C@H](C)[C@@H](C)CCC1	ZINC24457458	decoy
S(=O)(=O)(N(C)C)c1ccc(C2Nc3n(C(c4cc(OC)c(O)cc4)=C2)nc(C(F)(F)F)n3)cc1	ZINC09951527	decoy
O=C(Nc1ccc(C)cc1)COc1c(OC)cc([C@H]2n3nnnc3NC3=C2C(=O)CC(C)(C)C3)cc1	ZINC12528811	decoy
S(=O)(=O)(NC=1C(=O)N(N(C)C=1C)c1ccccc1)c1cc(C(=O)Nc2c(C)c(C)ccc2)ccc1	ZINC03215909	decoy
Brc1sc(S(=O)(=O)N2[C@@H](C(=O)OCc3nc(N)c4c(n3)cccc4)CCC2)cc1	ZINC25667534	decoy
S(=O)(=O)(N1c2c(cccc2)CC1)c1cc(C(=O)NNC(=O)CN2c3c(cccc3)CCC2)ccc1	ZINC15901252	decoy
O=C(OC)c1cc2NC(CN3[C@H](c4c(C)n(-c5ccccc5)nc4C)C(=O)NCC3)=NC(=O)c2cc1	ZINC28721818	decoy
Fc1c2c(C(=O)C(=O)N3CCN(C(=O)c4ccc(NC(=O)OC(C)(C)C)cc4)CC3)c[nH]c2ccc1	ZINC32085648	decoy
Clc1c(-c2oc(C(=O)OCC(=O)N3c4c(cc(S(=O)(=O)N)cc4)CC3)cc2)cc(Cl)cc1	ZINC16123632	decoy
O=C(NNC(=O)c1c(C)c2c(C)nc(-c3occc3)nc2s1)Cc1[n+H]c(N2CCOCC2)sc1	ZINC25449059	decoy
Clc1ccc(-c2n(c(SCC(=O)C=3C(=O)N(C)C(=O)N(C)C=3N)nn2)-c2c(C)cccc2)cc1	ZINC03246660	decoy
Clc1ccc(-c2oc(C(=O)NNC(=O)c3cc(S(=O)(=O)N4CCCCC4)ccc3)cc2)cc1	ZINC27230536	decoy
O=C(NNC(=O)c1ccc(COc2cc3OC(=O)C=C(C)c3cc2)cc1)[C@@H]1Oc2c(OC1)cccc2	ZINC26972640	decoy
O=C(Nc1onc(C(C)(C)C)c1)CN1CCN(CC2=Nc3sc4c(c3C(=O)N2)CCCC4)CC1	ZINC23292656	decoy
O=C(NCCOc1c2OC(C)(C)Cc2ccc1)c1c2C(=O)NC(=O)N(C)c2nc(-c2ccccc2)c1	ZINC24451551	decoy
S(C)c1ccc(/C=C\2/C(=O)N(CCNC(=O)c3cc4NC(=O)CCSc4cc3)C(=O)S/2)cc1	ZINC17166209	decoy
C(n1ncc2[nH]c(C3CCOCC3)nc12)[C@@H]1CC=CCC1	ZINC23398923	decoy
C(C)(C)c1n2N=C(c3cc4nc[nH]c4cc3)Sc2nn1	ZINC31810240	decoy
O(CC)c1cc2c3ncnc(N4CCOCC4)c3[nH]c2cc1	ZINC00533781	decoy
O=C(C)c1c(C)[n+](CCO)c(NC2CCCCC2)s1	ZINC22855704	decoy
S=C1N(CN2C[C@H](O)CCC2)N=CN1c1ccccc1	ZINC09379143	decoy
N(CC[N+H]1CCOCC1)c1nc(C)nc2sc(C)cc12	ZINC28162628	decoy
ClC(Cl)(C(ON=C1NCCCCC1)=O)C	ZINC06056703	decoy
O=C(NC=1SCC[N+H]=1)c1ccc(-c2onc(C)n2)cc1	ZINC12772755	decoy
Clc1cc(Nc2ncnc3n(C)ncc23)c(OC)cc1	ZINC09532091	decoy
N#C[C@H]1[C@H](NC2(C#N)CCCCC2)CCCC1	ZINC01628823	decoy
OC1C2(CC)C[N+H]3C4(N(CC1(CC)C3)C2)CCCC4	ZINC19331067	decoy
O=C1Oc2c(c(O)c(C[N+H]3CCC(C)CC3)c(C)c2)C(C)=C1	ZINC06167649	decoy
O=C(Nc1sc(-c2[n+](C)cc[nH]2)c(C)n1)CC(C)(C)C	ZINC12629314	decoy
FC(F)(F)C(O)(C(F)(F)F)[C@@H]1/C(=[N+H]/[O-])/[C@H]2C[C@@H]1CC2	ZINC18280832	decoy
FC(F)(F)OC(F)(F)C(F)(F)C(=O)N	ZINC05287062	decoy
S=C1N(CC(C)C)[C@H](N(O)C(=O)NC)C(C)(C)S1	ZINC00500973	decoy
Fc1c(F)cc2ncn(CC(=O)NC3CCCCC3)c2c1	ZINC24380913	decoy
O=C1Oc2c(C(CN3C[C@@H](C)O[C@H](C)C3)=C1)cc(O)c(C)c2	ZINC02115354	decoy
O=C1[C@](CO)(C)C[C@H]2[C@H](O)C(=C)C3(C(CCC#CC)=C12)CC3	ZINC05853348	decoy
O=C(Nc1noc(C)c1)c1n[nH]c(-c2ccccc2)c1	ZINC29112750	decoy
O=C(N(Cc1[nH]c2c(n1)cccc2)C)Cc1ccccc1	ZINC30657988	decoy
O=C(N1Cc2c(cccc2)CC1)[C@@H]1Oc2c(NC1)cccc2	ZINC20027354	decoy
Oc1ccc(N2CCN(Cc3onc(C4CC4)n3)CC2)cc1	ZINC29359341	decoy
Fc1ccc(/C=C/C(=O)NCc2[nH]c3[n+](c2)cccc3)cc1	ZINC07798915	decoy
O=C(NCC(C)C)c1c(C)c2C(=O)CC(C)(C)Cc2[nH]1	ZINC25706457	decoy
S=C(NN1[C@@H](N(C)C)C(C)(C)NC1=O)C(F)(F)F	ZINC28617460	decoy
S=C1N(C2CC[N+H](Cc3ccccc3)CC2)N=NN1	ZINC20587643	decoy
Cc1c([C@H]2n3ncnc3N[C@@H](c3cnccc3)C2)cccc1	ZINC02919737	decoy
O=C([C@@H]1C[N+H](Cc2n[nH]c(C)c2)CCC1)c1c(C)ccs1	ZINC11936358	decoy
N#C[C@@](NCCC)(C)c1cc2OCOc2cc1	ZINC20380617	decoy
Clc1c(Cc2nc(-c3c(C)[nH]nc3)on2)ccc(F)c1	ZINC19850204	decoy
O=Cc1c(C)n(c(-c2ccccc2)c1)-c1ccc(O)cc1	ZINC07277542	decoy
N(Cc1c(C)cccc1C)c1n2c(nn1)CCCCC2	ZINC16776967	decoy
O=C(N[C@@H]1[C@H](C)[C@@H](C)CCC1)Cn1ncc2c1cc(C)cc2	ZINC15671666	decoy
O=C1N(/N=C/c2ccccc2)C=Nc2c3c([nH]c12)ccc(C)c3	ZINC00325904	decoy
N(CC#C)c1ncnc2sc(-c3ccccc3)cc12	ZINC03418639	decoy
O=C(O[C@@H]1[C@@H](C)CCCC1)C1(O)CCCCC1	ZINC01598366	decoy
O=C(Nc1ccccc1)c1c(C)nc(-c2oc(C)cc2)s1	ZINC31206205	decoy
Clc1c(C)c(F)c(F)c(C(=O)NC[C@H]2OCCC2)c1C	ZINC21266567	decoy
OC[C@H](C=C)[C@H]1Cc2[n+](ccc3c2[nH]c2c3cccc2)CC1	ZINC06158558	decoy
Fc1c(-c2nn(C)c(C(=O)NC3CCCCC3)c2)cccc1	ZINC00324309	decoy
O(C(C)C)c1ccc(-c2cn3C(=O)NC(C)=Cc3c2)cc1	ZINC01924073	decoy
OC[C@@H]1[C@@](C)(n2nnc3c2cccc3)Oc2c1cc(C)cc2	ZINC06302043	decoy
N#Cc1ccc([C@H](Nc2nc[n+H]c3c2scc3)C)cc1	ZINC29588820	decoy
S=C1N(C(=O)/C(=C\c2[nH]ccc2)/S1)C1CCCC1	ZINC27231106	decoy
Fc1cc2c(CC#N)c(-c3cc(OC)ccc3)[nH]c2cc1	ZINC19725636	decoy
O=C(OCC)N[C@H]1C[C@@H]2[C@](C)(CC1)CCCC2	ZINC05371018	decoy
O=C1N=CNc2c3c(oc12)nc(C(C)C)c1c3CCC1	ZINC08772760	decoy
O=C(NCC12CC3CC(C1)CC(C2)C3)[C@H]1[C@H]2C[C@@H](C1)CC2	ZINC16707262	decoy
O=C1C(=Nc2c(-c3ccccc3)cccc2)c2c(N1)cccc2	ZINC17429748	decoy
OCc1oc(-c2nn(-c3ccccc3)c3c2cccc3)cc1	ZINC12360745	decoy
FC(F)(F)c1cc(Nc2nnnc3c2cccc3)ccc1	ZINC01404257	decoy
FC(F)(F)c1nc2sc(C(=O)NCC#C)c(C)c2cc1	ZINC29756598	decoy
O=C1C[C@@H](C)C=2[C@@H]3[C@H]([C@@H]4[C@](C)([C@@](O)(C)CC4)CC3)CCC=2C1	ZINC06175555	decoy
Cc1ccc([C@H]2Nc3n([C@H](c4sccc4)C2)nnn3)cc1	ZINC00221853	decoy
O=C(N[C@@H](C)C1CC1)c1cc2C(=O)c3c(-c2cc1)cccc3	ZINC11709077	decoy
O=C(N/N=C\1/[C@@H]2[C@H](C=CC2)C/1)Cc1c2c(ccc1)cccc2	ZINC06864945	decoy
O=C(NC1=C(C#N)C2(Cc3c1cccc3)CCCC2)CCC	ZINC00235699	decoy
FC(F)(F)c1nc([O-])c2ncn(Cc3ccccc3)c2n1	ZINC26438794	decoy
O(C)c1cc2[C@H]3OCC[C@H]3[C@@H](c3ccc(C)cc3)Nc2cc1	ZINC09280426	decoy
Clc1cc2[nH]c(NC3=NC(=O)C(=O)[N-]3)nc2cc1	ZINC06567242	decoy
O=C1c2c(O)cc([O-])c(O)c2OC(c2ccccc2)=C1	ZINC05934539	decoy
O(C)c1cc(O)c2C(=O)c3c(Oc2c1)cc([O-])c(O)c3	ZINC06483558	decoy
Nc1nc(N2C(C)(C)CC(C)=N2)nc(-c2n[nH]c(C)c2)n1	ZINC05892199	decoy
O=C(Nc1c(C(=O)N)c2c(s1)CCC2)c1nnsc1	ZINC27794039	decoy
O=C(Nc1nc(C)ccc1)C1=C([O-])NC2=C(C1=O)CCCC2	ZINC09197486	decoy
BrC1C(=O)Nc2nc(NC)sc2C1=O	ZINC08377627	decoy
O=C(/C(/C#N)=C/c1cc(O)c(O)cc1)c1cc(O)c(O)cc1	ZINC03871438	decoy
N(N)c1nc(N2N=N2)nc2sc3c(c12)CC[N+H](C)C3	ZINC24546167	decoy
O=C1C([O-])=C(NCc2ccc(O)cc2)C(=O)[C@H]2[C@@H]1C=CC=C2	ZINC17919427	decoy
O=[N+]([O-])c1cc2C(N=O)c3c(-c2cc1)ccc(N)c3	ZINC22241177	decoy
O=C1c2c([O-])c(CO)ccc2[C@@](O)(C)c2c1c(C)cc(O)c2	ZINC00017820	decoy
O=C(N/N=C/1\C(=O)Nc2c(C)cccc\12)c1ccc(N)cc1	ZINC12338861	decoy
O=C([O-])c1c(N)c2c(s1)nc1c(c2)COC(C)(C)C1	ZINC00331058	decoy
S=C1NC(=O)c2nc3c(nc2N1)cc(NC(=O)CC)cc3	ZINC12470902	decoy
S([C@@H](C)c1nc(N(C)C)nc(N)n1)c1[nH]c(C)nn1	ZINC28190156	decoy
O(C)c1c(O)c(O)c(C=2C(=O)c3c(OC=2)cc(O)cc3)cc1	ZINC03203949	decoy
O=C1C(C)=C(C)c2c(c(C)c([O-])c(-c3nc(N)ncc3)c2)O1	ZINC13683714	decoy
O=C1c2c(O)cc(O)cc2O[C@H](c2c(O)cccc2O)C1	ZINC06091723	decoy
O=C(Nc1c(O)cccn1)C=1Nc2c(C(=O)C=1)cc(C)cc2	ZINC28869166	decoy
O=C(OC(C)(C)C)Nc1cc(C(=O)[O-])c2c([nH]cc2)c1	ZINC16697221	decoy
S(C)C1=NC(=O)C=2[C@@H](c3ccc(O)cc3)CC(=O)NC=2N1	ZINC09334796	decoy
O=C1C(C)=Nc2nc(N3CCCCC3)nc(N)c12	ZINC13637627	decoy
O=C1NC(N)=Nc2[nH]c(N=Nc3ccc(C)cc3)nc12	ZINC17128292	decoy
O=C1N(c2ccc(O)cc2)C=Nc2c(C)c(O)cc(O)c12	ZINC13685406	decoy
O=C([O-])c1ccc([C@H]2NC(=O)c3c(N2)cccc3)cc1	ZINC20244020	decoy
O=C([O-])c1c(O)ccc(NC=C2C(C)=NNC2=O)c1	ZINC06908629	decoy
O=C1C(O)=CC(=C2C(O)=Cc3c([O-])cc(O)cc3O2)C=C1	ZINC03775158	decoy
O=NCc1c(N)c2C(=O)c3c(C(=O)c2cc1)cccc3	ZINC04235269	decoy
S=C(NN=C1C(=O)Nc2c1cc([N+](=O)[O-])cc2)NC	ZINC08486125	decoy
S(Cc1nc(N)c2c(sc3c2CCCC3)n1)c1n(C[C@@H]2OCCC2)c(N2CCOCC2)nn1	ZINC25000194	decoy
S(CC(=O)NNC(=O)C1CCCCC1)c1n2C(C3CC3)=Nc3sc4c(c3-c2nn1)CC[C@@H](C)C4	ZINC13502584	decoy
FC(F)(F)c1n2N=C(N3CCC(C(=O)NNC(=O)c4ccc(C(C)(C)C)cc4)CC3)C=Cc2nn1	ZINC10624217	decoy
S(=O)(=O)(N1CCCC1)c1ccc(C(=O)NC(=S)Nc2scc(-c3ccc(C)cc3)n2)cc1	ZINC27528289	decoy
S(CC(=O)NC(=O)c1[nH]ccc1)C=1N(C[C@@H]2OCCC2)C(=O)c2c(sc3c2CC[C@H](C)C3)N=1	ZINC29739332	decoy
O=C(Nc1ccccc1)c1c(-c2cc(OC)c([O-])cc2)[n+]2c([O-])c(Cc3n(CC)ncc3)sc2nc1C	ZINC02787738	decoy
O=C(N/N=C/1\[C@@H]([C@@H]2OC(C)(C)OC2)O[C@H]2OC(C)(C)O[C@H]\12)c1[nH]c2c(c1)cc(OCc1ccccc1)cc2	ZINC05707415	decoy
O=C(OCC)c1c(C)c2c(N3Cc4sc(N)c(C#N)c4CC3)nc(CN3CCOCC3)nc2s1	ZINC21843133	decoy
FC(F)(F)c1c2c(oc(C(=O)NCCN3C(=O)/C(=C/c4ccc(C)cc4)/SC3=O)c2)nc([O-])c1	ZINC27811828	decoy
O=C([C@H](C)[C@@H]1[C@H](O)[C@@H]2[C@H](C)c3[n+H]c(Nc4c(OC)ccc(OC)c4)sc3C[C@]2(C)CC1)N1CCOCC1	ZINC25186020	decoy
O(C)[C@@H]1OC[C@H]2[C@@H](Nc3ccccc3)c3c([C@@H](c4cc(OC)c(O)c(OC)c4)[C@H]12)cc1OCOc1c3	ZINC11593057	decoy
Clc1c(-c2n(c(SCC(=O)C=3C(=O)N(C)C(=O)N(C)C=3N)nn2)-c2c(C)ccc(C)c2)cccc1	ZINC03378406	decoy
O=C(Nc1ccc(OC)cc1)[C@H]1[C@H]2C(=O)N([C@H](C(=O)NC3CCCCC3)[C@]32O[C@@H]1C=C3)[C@H]1[C@@H](C)[C@H](C)CCC1	ZINC20106374	decoy
S(=O)(=O)(C)c1n(CC(=O)NNC(=O)c2sc3c(c2)C[C@@H](C(C)(C)C)CC3)c2c(n1)cccc2	ZINC31765855	decoy
O=C(Nc1ccc(C(C)C)cc1)N1[C@H](C(=O)N2[C@@H]3[C@H](C)C(=O)N(c4sc5c(n4)ccc(CO)c5)[C@H]3CC2)CCC1	ZINC03925317	decoy
S(=O)(=O)(C)c1c(-c2ccc(N3C(=O)c4n(-c5c(N)cc(OC)cc5)nc(C(F)(F)F)c4CC3)cc2)cccc1	ZINC14950631	decoy
O=C(Nc1sc(CC)nn1)[C@@H](C)N1C(=O)c2c(C)c(C(=O)Nc3c(C)cc(C)cc3)sc2N=C1	ZINC16894118	decoy
O=C1C([C@H](N2CC[N+H](Cc3cc4OCOc4cc3)CC2)c2n(C3CCCC3)nnn2)=Cc2c(c(C)cc(C)c2)N1	ZINC22869590	decoy
O=C(NNC(=O)C1=NN(c2ccccc2)C(=O)c2c1cccc2)/C=C/c1c(OC)cc2c(O[C@@H](C)C2)c1	ZINC23144134	decoy
O=C(N)C1CCN(C=2S/C(=C\c3c(-c4c(C)cc(OC)cc4)nn(-c4ccccc4)c3)/C(=O)N=2)CC1	ZINC03652408	decoy
O=C(Nc1onc(C(C)(C)C)c1)[C@@H](C)N1CCN(CC2=Nc3sc4c(c3C(=O)N2)CCCC4)CC1	ZINC27879731	decoy
Clc1ccc(CNC(=O)C=2C(=O)c3c4N(C=2)C[C@@H](c2cc(O)ccc2)Oc4cc(C[N+H]2CCOCC2)c3)cc1	ZINC14141546	decoy
S(=O)(=O)(NC1CCCC1)c1cc(C(=O)NN2C(=O)c3c(-c4ccccc4)csc3N=C2)ccc1	ZINC30549403	decoy
S(=O)(=O)(N1CCC(C(=O)Nc2cc3c([nH]c4c3CCCC4)cc2)CC1)c1c(C(=O)OC)cccc1	ZINC31364157	decoy
O=C(NNC(=O)c1c(C)c2c(C)nc(C3CC3)nc2s1)[C@H](Oc1cc2OC(=O)C=C(C)c2cc1)C	ZINC31592177	decoy
O=C(NNC(=O)c1nn(c(-c2ccccc2)n1)-c1ccccc1)c1c(C)[n+H]c(N2CCOCC2)s1	ZINC27192899	decoy
O(C)c1c(OC)cc([C@H]2c3c(-c4ccc(OC)cc4)[nH]nc3NC3=C2C(=O)CC(C)(C)C3)c(OC)c1	ZINC09597465	decoy
S([C@@H](C(=O)NC(=O)NCC(C)C)C)c1n-2c(N(c3c(C)ccc(C)c3)C(=O)c3c-2cccc3)nn1	ZINC14131078	decoy
Fc1ccc(C(=O)Nc2c(N3C[C@H]4C=5N(C(=O)C=CC=5)C[C@@H](C3)C4)ccc(C(=O)Nc3cc(C(=O)C)ccc3)c2)cc1	ZINC03013268	decoy
S(=O)(=O)(/N=C\1/NCCCCC/1)c1cc(NC(=O)c2c(n(-c3c(C)cccc3)nc2)C2CC2)ccc1	ZINC29755552	decoy
S(CN1C(=O)c2c(N=N1)cccc2)c1n(C2CCCCC2)nnn1	ZINC08351571	decoy
O=[N+]([O-])c1oc(C=2[C@@H]([C@H](N3CCCCC3)ON=2)c2ccccc2)cc1	ZINC06581960	decoy
O=CC=1C(=O)C(=O)CC=2C=1O[C@@]1([C@H](C)CC[C@@H]3C(C)(C)CCC[C@]13C)C=2	ZINC05763651	decoy
O(CC)c1nc(N2CCCCC2)nc2nc(N3CCCCC3)ncc12	ZINC01606811	decoy
O=C([O-])[C@@H](C)[C@@H]1[C@]2(C)[C@@H]([C@H]3[C@]4(C(=O)C2)[C@]2(C)[C@@H](C[C@H](O4)CC2)CC3)CC1	ZINC11990695	decoy
O=C(OC)[C@@H]1[C@H]2N(c3snc(-c4ccccc4)n3)[C@H](C(=O)C=C2)C1	ZINC05355141	decoy
S(c1c(C)n(C(=O)c2cc([N+](=O)[O-])ccc2)nc1C)c1ccccc1	ZINC00655694	decoy
O=C([O-])[C@@H](C)N1C(C)=Nc2sc3c(c2C1=O)CC[C@H](C(C)(C)C)C3	ZINC19955528	decoy
O=C1c2c(nc(Nc3nc(C)c4c(n3)cc(C)c(C)c4)nc2)C[C@@H](C)C1	ZINC20634475	decoy
S(c1n(C)c(-c2ccccc2)cn1)c1c([N+](=O)[O-])n2c(n1)C=CC=C2	ZINC29853113	decoy
S(c1[nH]cnn1)c1nc(CN2CCOCC2)nc2sc(C)c(C)c12	ZINC26719830	decoy
S(CC(=O)c1cc(C)c(C)cc1)C=1SC=2N(C(=O)C(C)=NN=2)N=1	ZINC04569835	decoy
S(c1ccc(C(C)C)cc1)C=1C([N+](=O)[O-])C(=O)[n+]2c(N=1)cccc2	ZINC24216306	decoy
S(c1[nH]c(C(C)(C)C)nn1)C1=Nn2c(C(F)(F)F)nnc2C=C1	ZINC14321569	decoy
O=C1C(=Cc2n(-c3ccccc3)nc(C)c2[O-])[N+](c2ccccc2)=NC1	ZINC06520417	decoy
O=NN(C)N1C(=O)C(c2ccccc2)(c2ccccc2)CSC1=O	ZINC05663305	decoy
O=C(OC)c1ccc(N2C(=O)c3sc4nc(C)ccc4c3N=N2)cc1	ZINC15834993	decoy
O([C@@H](C#N)C)C(=O)c1cc2C(=O)N(c3c(C)ccc(C)c3)C(=O)c2cc1	ZINC03471827	decoy
O=[N+]([O-])c1c(N2CCC(c3sc4c(n3)cccc4)CC2)nccc1	ZINC08063965	decoy
Clc1ccc(C2=NN(Cc3ccc([N+](=O)[O-])cc3)C(=O)C=C2)cc1	ZINC05388556	decoy
S(=O)(=O)(Oc1c2C(=O)C[C@@H](C)c2c(C)cc1)c1ccc(C#N)cc1	ZINC10664308	decoy
S(=O)([O-])(=Nc1c2c(ccc1)CCCC2)c1c2nsnc2ccc1	ZINC00212933	decoy
Fc1cc(-c2nn(CC=3N=C4SC(CC)=NN4C(=O)C=3)nn2)ccc1	ZINC31734771	decoy
S(Cc1c2OCOCc2cc(C(=O)[O-])c1)c1oc2c(n1)ccc(C)c2	ZINC11945254	decoy
ClC=1C(=O)C(Cl)=C/C(=N\S(=O)(=O)c2ccc(C)cc2)/C=1C	ZINC18158818	decoy
O=Cc1c(-c2cc3OC(=O)Nc3cc2)nc2SC(CC(C)C)=Nn12	ZINC31974440	decoy
S=C1N(C(C(=O)[O-])(C)C)C(=O)C(=Cc2[n+H]c3c([nH]2)cccc3)S1	ZINC06857270	decoy
O=[N+]([O-])c1c(C(=O)N2C(c3c4c(ccc3)cccc4)=NCC2)cccc1	ZINC05876304	decoy
O(C)c1c(OC)ccc(/C=C/2\C(=O)N(c3ccc(C)cc3)C(=O)S\2)c1	ZINC16676210	decoy
O=[N+]([O-])c1ccc([C@H]2N3C[C@]4(C(C)C)C(=O)[C@](C)(C3)CN2CC4)cc1	ZINC19338529	decoy
O=C(OC[C@@H](C)[C@@H]1[C@]2(C)[C@H]([C@H]3[C@H]([C@@]4(C)C(=CC3)C[C@H](OC(=O)C)C=C4)CC2)CC1)C	ZINC28538990	decoy
S(CC(=O)N1[C@@H]2CC(C)(C)C[C@](C)(C1)C2)c1n(CC=C)c(C2CCCCC2)nn1	ZINC08071771	decoy
S(c1[n+](C2CC2)cc[nH]1)c1nc(CN2CCOCC2)nc2sc3c(c12)CCC3	ZINC14322410	decoy
S(CC=1N(C)C(=S)N(CN2C[C@@H](CC)OCC2)N=1)c1sc2c([n+H]1)cccc2	ZINC27536928	decoy
S(CC(=O)c1c(C)n(c(C)c1)-c1cc(C)cc(C)c1)c1oc(-c2ccccc2)nn1	ZINC06054811	decoy
S=C1N(C)C(c2ccc(C(C)(C)C)cc2)=NN1CN1CCN(C(=O)OCC)CC1	ZINC16078559	decoy
O=C(CCCCc1sc2c(n1)cccc2)N1C[C@@H](c2oc3c(n2)cccc3)CCC1	ZINC31127978	decoy
O=C(N(Cc1occc1)C1CC1)c1c2c(n(C(C)C)nc2)nc(-c2sc(C)cc2)c1	ZINC29012349	decoy
O=C(N(Cc1c(C)cc(OC)c(OC)c1)C)c1ccc(C2SCCCS2)cc1	ZINC07278350	decoy
O=C(N(Cc1cn(C)nc1)C)/C=C/c1c(-c2ccc(C)cc2)nn(-c2ccccc2)c1	ZINC24470948	decoy
S(c1n(C[C@@H]2OCCC2)c(-c2sccc2)nn1)c1nc(C(F)(F)F)ccn1	ZINC24052987	decoy
O=C(COC(=O)C1C[C@@H]2C3(SCCS3)[C@H](C1)CCC2)c1c(C)n(CC)c(C)c1	ZINC17151749	decoy
S([C@@H](C(=O)N1[C@@H](C)CCc2c1cccc2)C)c1n(CC)c(Cc2ccccc2)nn1	ZINC22176779	decoy
S(Cc1oc(C)nn1)c1n(c(-c2ccc(C(C)(C)C)cc2)nn1)C1CCCCC1	ZINC05415333	decoy
Fc1c(C(=O)N(CCc2[n+]3c(sc2)[nH]c(-c2ccc(C)cc2)c3)C2CC2)cccc1	ZINC04756053	decoy
S(C(F)F)Cc1ccc(C(=O)N2CCN([C@@H](C#N)c3ccc(F)cc3)CC2)cc1	ZINC30615991	decoy
ClC1(Cl)[C@@H](CSc2n(c(N3CCOCC3)nn2)-c2c(CC)cccc2)C1	ZINC07073019	decoy
Clc1c(OCc2n(c(SCC#N)nn2)-c2c(C)ccc(C)c2)ccc(Cl)c1	ZINC09491214	decoy
O=C(N(C[C@@H]1OCCC1)c1sc2c(n1)cccc2)Cc1cn(-c2ccccc2)nc1	ZINC24360414	decoy
S([C@@H](C(=O)N1CCN(c2ccccc2)CC1)C)Cc1onc(-c2ccc(C)cc2)c1	ZINC30526978	decoy
FC(F)n1c(COC(=O)c2c(C)n(-c3ccc(F)cc3)nc2C)nc2c1cccc2	ZINC25620797	decoy
S(=O)(=O)(N1[C@H](c2n(Cc3ccccc3)c3c(n2)cccc3)CCC1)c1ccccc1	ZINC09060253	decoy
S(Cc1nc(-c2occc2)sc1)C=1N(CC=C)C(=O)c2oc3c(c2N=1)cccc3	ZINC25624259	decoy
Brc1occ(C(=O)OCc2onc(-c3cc(C(F)(F)F)ccc3)n2)c1	ZINC30878177	decoy
Clc1c(-c2noc(CSc3n(-c4c(F)cccc4)cnn3)c2)ccc(Cl)c1	ZINC26262070	decoy
Brc1c(OC)ccc(/C=N/n2c(SCc3ccc(C)cc3)nnc2)c1	ZINC00940362	decoy
S=C1N(CCC(=O)N(CC2CCCCC2)C)C(=O)/C(=C\c2ccc(F)cc2)/S1	ZINC29291752	decoy
O=C(N([C@H](C)c1ccc(-n2ncnc2)cc1)C)c1c(C)n(Cc2ccccc2)c(C)c1	ZINC27132098	decoy
S(CC(=O)N1CCCCC1)c1oc(-c2sc3c(c2)C[C@@H](C(C)(C)C)CC3)nn1	ZINC23552780	decoy
Clc1cc2[nH]c(SCC(=O)N3[C@@H]4[C@H](CCC3)CCCC4)[n+](CCOC)c2cc1	ZINC24828684	decoy
N([C@H]1c2c(n(C)nc2)CCC1)c1nc(CN2CCOCC2)nc2scc(-c3sccc3)c12	ZINC25567329	decoy
O=C(N(c1scc(/C=C/C(=O)N2C[C@H](c3[nH]c4c(n3)cccc4)CCC2)n1)c1ccccc1)C	ZINC10546117	decoy
Brc1cc2-c3n(C(SCC(=O)NC[C@H]4OCCC4)=Nc2cc1)c1c(n3)cccc1	ZINC09434239	decoy
O=C(CN1C[C@@H](O)c2c(OC)ccc(OC)c2C1)N1[C@@H](c2ccccc2)CSc2c1cccc2	ZINC26157795	decoy
FC(F)(F)c1cc(-n2ncc3C(=O)N(CC(=O)N[C@@H]4[C@]5(C)C(C)(C)[C@H](C4)CC5)C=Nc23)ccc1	ZINC25522731	decoy
O=C1NC(CN2CC[N+H](Cc3nc(-c4oc(C)cc4)sc3)CC2)=Nc2sc3c(c12)CCCC3	ZINC29718754	decoy
O(C(C)C)c1c(OC)cc([C@@H]2c3c4c([nH]c3[C@@]3(C)C(=O)N(C(C)C)CC(=O)N3C2)cccc4)cc1	ZINC12875694	decoy
FC(F)(F)c1c2c(C)c(C(=O)NCc3ccc(C(=O)N4CCOCC4)cc3)sc2nc(C)c1	ZINC29784323	decoy
O=C(N([C@H](C)c1ccc(-n2c3c(nc2)cccc3)cc1)C)NCc1cnc(N2CCOCC2)cc1	ZINC27339470	decoy
O=C1C([C@H](N2Cc3c(cccc3)CC2)c2n(C[C@H]3OCCC3)nnn2)=Cc2c(c(C)c(C)cc2)N1	ZINC19234223	decoy
O=C(N1Cc2c(OCC1)ccc([C@@H](O)C(c1ccccc1)c1ccccc1)c2)C1=C(C)OCCO1	ZINC11783669	decoy
S(CC(=O)N(C)C1CCC(C)CC1)C1=C(C#N)C2(C(C(=O)N1)=C1SC=C(C)N1)CCCC2	ZINC22092507	decoy
Brc1cc(C(=O)NNC(=O)c2sc3n(c(N(C)C)[n+H]c3c2)-c2ccccc2)[nH]c1	ZINC28870037	decoy
O=C(CN1CCN(c2ccc(O)cc2)CC1)N1[C@@H](c2occc2)CC(c2oc3c(c2)cccc3)=N1	ZINC24165304	decoy
Clc1c2OCCCOc2cc(CNC(=O)Cc2[n+]3c(sc2)[nH]c(-c2ccc(F)cc2)c3)c1	ZINC27138071	decoy
O=C(Nn1c2c(nc1)cccc2)[C@@H]1[C@H](N(c2ccc(C)cc2)C(=O)CC1)c1ccc(OC)cc1	ZINC30524535	decoy
Clc1c(-c2[nH]nc(C(=O)N3CCN(Cc4onc(-c5cscc5)n4)CC3)c2)cccc1	ZINC25095506	decoy
O=C(NN1C(=O)c2c(-c3sccc3)csc2N=C1)c1cc2nc(C)n(-c3ccccc3)c2cc1	ZINC29998874	decoy
ClC=1C(=O)N(c2ncc(C(F)(F)F)cc2)N=CC=1N1CC=C(c2c3c([nH]c2)nccc3)CC1	ZINC25151281	decoy
O=C(NCC[N+H]1Cc2c(cccc2)CC1)[C@@H]1CN(c2ncnc3n4c(nc23)CCCCC4)CCC1	ZINC09211047	decoy
S(Cc1c(C(=O)N2[C@@H](c3c(C)n(-c4ccccc4)nc3C)C(=O)NCC2)oc2c1cccc2)C	ZINC31777995	decoy
O=C(Nc1n(-c2ccccc2)c2c(c1C#N)CCCC2)CN1CCN(C(=O)c2ccccc2)CCC1	ZINC29719347	decoy
O=C(NC1CCCCCCC1)[C@@]1(C)N(CCN2CCOCC2)C(=O)c2n(c3c(scc3)c2)C1	ZINC15672905	decoy
Clc1c(Cl)ccc(NC(=O)N2CCN(Cc3n(-c4cc(F)c(F)cc4)nnn3)CC2)c1	ZINC21151080	decoy
Brc1c2[nH]c(C(=O)N3CCC(C(=O)c4ccc(OC)cc4)CC3)cc2c(OC)cc1	ZINC30185385	decoy
Fc1c(-c2n3c(nn2)CCCCC3)cc(NC(=O)CN2C[C@@H](c3ccc(F)cc3)OCC2)cc1	ZINC29658823	decoy
O=C(OC)c1c2[nH]c3c(c2ccc1)CN(C(=O)c1c(-c2cnccc2)nn(-c2ccccc2)c1)CC3	ZINC24557593	decoy
O=C(Nc1scc(-c2c(C)n(c(C)c2)-c2cc3OCOc3cc2)n1)c1c(C)c(C(=O)C)c(C)[nH]1	ZINC31516882	decoy
O=C(NCc1c(C)ncc2c1CCN(C(=O)c1scc3c1CCCC3)C2)c1nc(C)sc1	ZINC12079540	decoy
S(=O)(=O)(C)N1[C@@H](Cn2c(C(=O)Nc3c4c([n+H]c(C)c3)cccc4)cc3c2cccc3)CCCC1	ZINC17289993	decoy
FC(F)(F)CCC(=O)[C@H]1[C@]2(C)[C@H]([C@@H]3[C@@H]([C@@]4(C)[C@H](C[C@@H](OC(=O)C)CC4)CC3)CC2)CC1	ZINC17312168	decoy
O=C(O[C@@H]1[C@H](C#C)C[C@H]2[C@@]1(C)[C@@H]1[C@H]([C@H]3[C@@](C)([C@](OC(=O)CC)(C#C)CC3)CC1)CC2)CC	ZINC31361261	decoy
S(Cc1c(C)oc(-c2sccc2)n1)C=1N(CC=C)C(=O)c2c(sc3c2CCC3)N=1	ZINC11175534	decoy
S(c1[n+](C2CC2)cc[nH]1)c1nc(CN2CCOCC2)nc2sc3c(c12)CC[C@@H](C)C3	ZINC14322408	decoy
O=C(OC(C)C)C=1[C@H](c2sc(CC)cc2)C=2C(=O)C[C@@H](c3sccc3)CC=2NC=1C	ZINC08926755	decoy
S=C1N(C(C)C)C(c2ccc(OC)cc2)=NN1CN1C[C@@H](c2ccc(F)cc2)OCC1	ZINC29894863	decoy
Clc1cc(C)c2nc(N(C(=O)c3cc(C)ccc3)CCC[N+H]3CCOCC3)sc2c1	ZINC10785891	decoy
O=C(COC(=O)C1c2c(Oc3c1cccc3)cccc2)N1CCC(Cc2ccccc2)CC1	ZINC13133959	decoy
FC(F)(F)c1cc(CN2C(=O)/C(=C/c3c(C)cccc3)/SC2=CC(=O)C2CC2)ccc1	ZINC28402330	decoy
O=C(OCc1ccccc1)C=1[C@@H](c2ccccc2)C=2C(=O)C[C@@H](c3ccccc3)CC=2NC=1C	ZINC00861563	decoy
FC(F)(F)c1ccc(C(=O)N(Cc2cc3c(N(C)CC3)cc2)c2ccc(OC)cc2)cc1	ZINC01496107	decoy
S(Cc1cc(C(F)(F)F)ccc1)c1n(c(N2CCOCC2)nn1)-c1cc(F)ccc1	ZINC08721251	decoy
S(Cc1nc(-c2ccc(C)cc2)oc1)c1n([C@H]2[C@@H](C)CCCC2)c(-c2cnccc2)nn1	ZINC24574413	decoy
Clc1c(C)cc2OC(=O)C=C(CSc3n(CC=C)c(-c4ccc(F)cc4)nn3)c2c1	ZINC22217360	decoy
FC(F)(F)c1c2c(C3CC3)nn(-c3ccc(OC)cc3)c2nc(-c2cc(OC)ccc2)c1	ZINC20615460	decoy
S=C1N(CCOC)C(=O)/C(=C/c2c(-c3ccc(F)cc3)nn(-c3ccccc3)c2)/S1	ZINC02289222	decoy
S(Cc1c2OCOCc2cc(F)c1)c1n(c(Cc2sccc2)nn1)C1CCCCC1	ZINC16218784	decoy
FC(F)(F)c1cc2nc(/C(/C#N)=C/c3c(OCc4ncsc4)cccc3)sc2cc1	ZINC24825279	decoy
O=C(N1CCN(Cc2onc(-c3cscc3)n2)CC1)c1sc2c(c1)C[C@H](CC)CC2	ZINC31042288	decoy
Clc1c(-c2n(c(SCc3nc(C(C)(C)C)on3)nn2)-c2c(F)cccc2)cccc1	ZINC28007104	decoy
Clc1c(OCCSCC=2N=C3SC4=C(N3C(=O)C=2)CCCC4)ccc(Cl)c1	ZINC28260871	decoy
Cl[C@@H]1CC=2[C@](C)([C@H]3[C@H]([C@@H]4[C@](C)([C@@H]([C@H](CCCC(C)C)C)CC4)CC3)CC=2[N+](=O)[O-])CC1	ZINC17111851	decoy
S(Cc1nc(N(C(=O)C)c2c(CC)cccc2)sc1)C=1SCc2c([N+H]=1)cccc2	ZINC22022302	decoy
S(CC(=O)c1c(C)n(Cc2occc2)c(C)c1)c1ncnc2sc3c(c12)CCCC3	ZINC00952979	decoy
O(CC=C)c1ccc(/C=C\2/C(=O)N(c3cc(C)ccc3)/C(=N/c3cc(C)ccc3)/S/2)cc1	ZINC02092562	decoy
O=C(N(C[C@H]1OCCC1)c1sc2c(n1)ccc(C)c2)C(c1ccccc1)c1ccccc1	ZINC11066022	decoy
FC(F)(F)c1cc(-c2oc(C(O[C@@H](C(=O)N3Cc4c(scc4)CC3)C)=O)cc2)ccc1	ZINC22078629	decoy
S([C@@H](C)c1onc(-c2cc(C(F)(F)F)ccc2)n1)c1oc(-c2cc(C)c(C)cc2)nn1	ZINC11282856	decoy
S(CCC(C)C)C=1N(c2cc(C)ccc2)C(=O)c2c(sc3c2C[C@@H](C(C)C)OC3)N=1	ZINC01826642	decoy
S(CC(=O)c1c(C)n(-c2sccn2)c(C)c1)c1n(-c2ccccc2)c2c(n1)cccc2	ZINC13026749	decoy
S([C@H](C)c1onc(-c2sccc2)n1)c1n(c(-c2sccc2)nn1)C1CC1	ZINC26110323	decoy
S(Cc1ccc(-n2c(C)cc(C)n2)cc1)c1n(C)c(-c2c(OC)cccc2)nn1	ZINC30569943	decoy
O([C@@H](C(=O)N1[C@@H](c2sccc2)CCC1)C)C(=O)c1c(-n2cccc2)ccs1	ZINC30782195	decoy
O(CC)c1c(OC)cc(-c2scc(-c3c(C)n(c(C)c3)-c3nocc3)[n+H]2)cc1	ZINC25666042	decoy
S(Cc1ccccc1)c1n(c(Cn2nnc3c2cccc3)nn1)-c1ccccc1	ZINC02742151	decoy
ClC12CC3(C(=O)OCc4onc(-c5c(OC)cccc5)c4)C[C@@H](C1)C[C@@H](C2)C3	ZINC26248263	decoy
O=C(N(C1CCCCC1)C1CCCCC1)Cn1c(C(=O)OC)cc2n(C)ccc12	ZINC01353599	decoy
S(C[C@@H]1OCCCC1)c1n(c(-c2ccc(OC)cc2)nn1)-c1ccc(C)cc1	ZINC06610419	decoy
Clc1c(Cn2nc(C)c3c2sc(C(=O)OCc2onc(C)c2)c3)cccc1	ZINC26468152	decoy
O=C(N(Cc1noc(C)c1)C)/C=C/c1c(-c2ccccc2)nn(-c2ccccc2)c1	ZINC31651641	decoy
O=C(Cn1c(C)c(C(=O)OCC)cc1-c1ccccc1)N1Cc2c(cccc2)CC1	ZINC02928469	decoy
FC(F)(F)c1c2c(C)nn(CC)c2nc(-c2cc(OC)c(OC(F)F)cc2)c1	ZINC13961076	decoy
O=C(N([C@@H](C)c1ccc(-n2ncnc2)cc1)C)c1c(Oc2ccccc2)cccc1	ZINC25917835	decoy
S([C@H](C)c1n(C(F)F)c2c(n1)cccc2)c1nnc(-n2c(C)cc(C)n2)cc1	ZINC31171265	decoy
O=C(N(CC)Cc1sccc1)c1cnc2n(-c3ccccc3)nc(C3CC3)c2c1	ZINC30890127	decoy
O=C(OCC)/C=C/1\[C@]2(C)[C@@H]([C@H]3[C@H]([C@@]4(C)C(=CC3)C[C@@H](OC(=O)C)CC4)CC2)CC\1	ZINC17424534	decoy
O=C(N(Cc1ccccc1)C1CC1)c1c2c(n(CC)nc2)nc(-c2sccc2)c1	ZINC31070558	decoy
Clc1cc2oc(SCC(=O)c3c(C)n(C[C@@H]4OCCC4)c(C)c3)nc2cc1	ZINC22218860	decoy
S([C@@H](C(=O)N1C[C@H](C)C[C@@H](C)C1)C(C)C)c1[n+](CCC#N)c2c([nH]1)cccc2	ZINC31704210	decoy
O=C(N1CCC(CCc2ccc(C)cc2)CC1)c1ccc(CN2C(=O)CCC2)cc1	ZINC21128193	decoy
FC(F)(F)c1ccc(-c2scc(COc3cc(-c4ocnn4)ccc3)n2)cc1	ZINC29752535	decoy
S(CC(=O)N1[C@H](c2ccccc2)CCC1)c1n(CC)c(-c2c(C)cccc2)nn1	ZINC22551134	decoy
S(CC(=O)N(C)C1CCCCC1)c1nc(C(F)(F)F)cc(-c2occc2)n1	ZINC00901968	decoy
O=C(OCc1oc(-c2ccccc2)nn1)c1c(-n2cccc2)sc2c1CCCC2	ZINC07121662	decoy
S(CCN1C(=O)OCC1)c1oc(-c2sc3c(c2)C[C@@H](C(C)(C)C)CC3)nn1	ZINC31647620	decoy
S(CC(O[C@H](C(=O)N1Cc2c(scc2)CC1)C)=O)c1cc2c(cc1)CCC2	ZINC26594018	decoy
S=C1N(CN2C[C@@H](c3ccccc3)OCC2)N=C(COc2ccc(F)cc2)O1	ZINC29892391	decoy
O=C(OCC)CN1C(=O)SC=2[C@H](c3ccccc3)[C@@H]3[C@H](SC1=2)[C@H]1C[C@@H]3CC1	ZINC15087613	decoy
N(=C\c1c(n(c(-c2ccccc2)c1)-c1ccc(C)cc1)-c1ccccc1)\n1cnnc1	ZINC14137661	decoy
S=C1N(CN2CCC(C(=O)N(C(C)C)C)CC2)N=C(c2cc(C)cc(C)c2)O1	ZINC29586497	decoy
